# Supplementary material for: Macrophage-secreted interleukin-35 regulates cancer cell plasticity to facilitate metastatic colonization
Source: Nat Commun. 2018 Sep 14;9:3763. doi: 10.1038/s41467-018-06268-0 (PMC6138674; doi:10.1038/s41467-018-06268-0)
Supplement: Supplementary file 3 — Supplementary Data 1 [file 41467_2018_6268_MOESM3_ESM.xlsx]

## Sheet: M2M1
Supplementary Data 1 Upregulated and downregulated genes in cDNA microarray analysis of M2-treated A549 vs. M1-treated A549
2X Up or Down		Fold change
ProbeName	GeneSymbol	Fold change([16858_M2.txt] vs [16856_M1.txt])	Regulation([16858_M2.txt] vs [16856_M1.txt])
A_21_P0004635	XLOC_005179	12.3781	up
A_23_P89762	PHLPP1	2.35885	up
A_33_P3402035	TRAF4	2.36936	up
A_23_P11543	FUCA1	2.62248	up
A_21_P0008159	XLOC_010597	-11.0118	down
A_23_P206140	DNAJA4	-2.30501	down
A_23_P106016	PRKD1	3.06037	up
A_21_P0011375	SORD	-2.08961	down
A_23_P144096	CISH	63.1419	up
A_23_P63896	FAS	2.10869	up
A_21_P0007322	XLOC_009383	2.94552	up
A_33_P3321007	LOC401463	10.0255	up
A_23_P101960	ZFP36L2	2.11007	up
A_21_P0013214	XLOC_l2_013442	10.6149	up
A_23_P11032	SLC9A7	-2.38107	down
A_21_P0002212	LOC100506235	-3.66322	down
A_33_P3368034		-9.24067	down
A_21_P0004440	XLOC_004988	-15.0583	down
A_21_P0009102	MMP2	-6.21726	down
A_21_P0013981	CHRM3	-5.79018	down
A_21_P0010346	XLOC_014183	-23.3218	down
A_33_P3340264	OTOG	-2.97203	down
A_23_P103110	MAFF	-12.0279	down
A_21_P0009162	XLOC_012139	-3.50287	down
A_23_P72096	IL1A	-8.12291	down
A_23_P31073	MYB	-2.9402	down
A_33_P3318002	PCDHA4	2.17604	up
A_23_P110961	BRP44L	4.65686	up
A_24_P401090		-2.66081	down
A_23_P41948	CCDC99	-2.54346	down
A_23_P126869	PADI3	-2.72053	down
A_23_P113161	C1orf21	14.2071	up
A_21_P0003248	XLOC_002773	30.5357	up
A_21_P0008126	XLOC_010517	2.7951	up
A_21_P0001170	XLOC_000982	4.44747	up
A_21_P0005032	XLOC_005763	-9.16805	down
A_21_P0007022	XLOC_008963	-18.6873	down
A_21_P0003284	XLOC_003130	-6.17436	down
A_23_P22761	SHOX	-5.70794	down
A_23_P95930	HMGA2	-7.01006	down
A_33_P3287690	CNOT2	4.07036	up
A_23_P83184	LCN6	-4.96857	down
A_24_P388528	ST6GAL1	2.23281	up
A_21_P0014097	LOC100507380	2.00251	up
A_21_P0010988	XLOC_l2_002423	2.19452	up
A_33_P3276630	DYNLRB2	3.24116	up
A_33_P3274851	COX5B	2.03655	up
A_23_P89431	CCL2	-3.15313	down
A_21_P0007864	XLOC_009948	4.51078	up
A_23_P115366	CMPK1	2.56415	up
A_23_P49338	TNFRSF12A	-2.7749	down
A_33_P3340961	SH3GL3	-3.65737	down
A_24_P343095	DHFR	-2.74435	down
A_21_P0009454	XLOC_012625	26.3938	up
A_23_P361940	CD84	6.20191	up
A_21_P0007884	XLOC_010135	13.0649	up
A_21_P0008970	XLOC_011789	18.1941	up
A_23_P410224	C6orf52	-2.05473	down
A_33_P3415596	LOC400499	-20.6208	down
A_21_P0012785	1/2-SBSRNA4	-2.11925	down
A_33_P3344690	LOC442421	-13.1824	down
A_33_P3254096	PI15	-6.12262	down
A_33_P3548190	LINC00347	-3.23431	down
A_23_P100392	TCEB2	2.18947	up
A_33_P3284888	DLEU7	-2.19115	down
A_21_P0007496	LOC100507498	35.4629	up
A_24_P64167	PTGS1	3.60935	up
A_23_P25698	SLC10A1	19.5076	up
A_21_P0003026	XLOC_002796	-2.52872	down
A_33_P3304170	PIK3CG	-4.72552	down
A_21_P0006170	XLOC_007438	2.58288	up
A_23_P204208	KLRD1	-20.9748	down
A_33_P3397865	TNNT1	-3.86078	down
A_23_P323801	BEST3	2.05299	up
A_23_P110569	TRIM36	-2.52541	down
A_21_P0005899	XLOC_007205	2.03714	up
A_23_P144394	CSN2	-2.53254	down
A_21_P0001526	XLOC_000893	50.9429	up
A_33_P3305203	LOC283588	4.41941	up
A_21_P0012141	XLOC_l2_008841	11.5204	up
A_33_P3360412	PIGQ	8.59799	up
A_21_P0006918	XLOC_008625	-25.1912	down
A_23_P118894	PRR15L	70.4757	up
A_21_P0005755	XLOC_006905	-25.3209	down
A_33_P3320241		-31.4596	down
A_33_P3399263	IL15RA	-2.22713	down
A_21_P0005398	XLOC_006166	-20.7881	down
A_33_P3330872	MSL3	-6.48335	down
A_33_P3297150		-2.48405	down
A_24_P270460	IFI27	-5.47748	down
A_21_P0003905	XLOC_004135	4.06365	up
A_24_P102053	OCLN	-5.75472	down
A_21_P0013755	FAM3C	-2.01308	down
A_21_P0010801	XLOC_l2_001421	2.08885	up
A_21_P0013125	FLJ23152	-2.81364	down
A_21_P0003452	XLOC_003911	2.44281	up
A_23_P114689	ASAP3	3.69624	up
A_33_P3334615	CNGA2	-3.12699	down
A_33_P3400943	C16orf5	2.53974	up
A_21_P0012249	XLOC_l2_009301	4.88777	up
A_21_P0014160	LOC100505697	2.69305	up
A_23_P166526	RIBC2	-2.74128	down
A_24_P202329	LOC146880	2.04489	up
A_24_P97825	CCDC69	2.75139	up
A_23_P31453	STEAP1	-6.10298	down
A_33_P3854030	MBD5	-2.66135	down
A_23_P379200	FMNL3	12.0433	up
A_24_P88554	PEX11B	2.28347	up
A_23_P32233	KLF4	2.05265	up
A_24_P915692	PHLDA1	-6.24248	down
A_33_P3391419	SOBP	-10.52	down
A_33_P3839897	RNU4ATAC	-2.10379	down
A_23_P374689	GAD1	38.4008	up
A_21_P0001032	XLOC_000473	44.9053	up
A_23_P24104	PLAU	-5.34244	down
A_23_P76249	KRT6B	11.7662	up
A_23_P384532	CCDC11	-2.09227	down
A_21_P0010562	LOC388692	3.7184	up
A_33_P3283646		-2.70929	down
A_21_P0001338	XLOC_000293	-2.37374	down
A_21_P0013205	XLOC_l2_013427	-3.05272	down
A_32_P377880	GDNF	-12.6019	down
A_33_P3420701		21.6871	up
A_33_P3383044		-22.2163	down
A_23_P118834	TOP2A	-2.72355	down
A_21_P0006765	XLOC_008833	10.7253	up
A_21_P0011632	XLOC_l2_005997	3.1886	up
A_33_P3224819	SLC45A4	5.11524	up
A_33_P3415156		2.18792	up
A_23_P115261	AGT	16.6303	up
A_33_P3259373	PAR1	-5.73544	down
A_33_P3309506	SEBOX	2.43945	up
A_23_P107744	S1PR5	2.03444	up
A_33_P3271105	PABPC4	4.40939	up
A_23_P117782	LARP6	-2.52226	down
A_24_P195134		-8.59816	down
A_21_P0009215	XLOC_012095	2.26623	up
A_23_P206441	FANCA	-2.40127	down
A_21_P0012031	XLOC_l2_007595	7.08421	up
A_33_P3214665	MAP2	41.7437	up
A_23_P375372	FGA	22.7152	up
A_21_P0008289	XLOC_010962	2.23279	up
A_23_P29163	GSTTP1	-4.96223	down
A_23_P141180	TOM1L2	2.03998	up
A_21_P0008843	XLOC_011403	-3.75537	down
A_23_P79518	IL1B	-14.6803	down
A_23_P11685	PLA2G4A	-2.5648	down
A_33_P3278916	PHF20L1	11.1776	up
A_21_P0007852	XLOC_009911	-33.6128	down
A_21_P0008585	XLOC_011170	-22.9985	down
A_21_P0000931	XLOC_000856	18.9638	up
A_21_P0013635	XLOC_l2_015177	8.44393	up
A_33_P3216098	DGCR9	20.6487	up
A_23_P305616	LOC652276	3.51289	up
A_23_P138507	CDK1	-2.00045	down
A_21_P0011121	XLOC_l2_003626	-12.4604	down
A_33_P3330264	CXCL1	-12.3137	down
A_21_P0003131	XLOC_003165	-2.2284	down
A_23_P397480	ABCC13	-3.57324	down
A_33_P3867391	OR7E19P	-2.02669	down
A_23_P122863	GRB10	-2.78929	down
A_21_P0014451	LOC100287506	-3.2737	down
A_33_P3329664	ZFP92	2.09566	up
A_21_P0002659	XLOC_002063	2.45435	up
A_23_P82975	VPS13B	4.20163	up
A_21_P0011876	XLOC_l2_007783	10.7068	up
A_19_P00319876	XLOC_011548	-2.7249	down
A_33_P3639068	GFRA1	2.10804	up
A_23_P41204	FAM131A	2.8957	up
A_33_P3294222	RLTPR	-2.00732	down
A_32_P147078	SLC8A1	-2.65574	down
A_23_P365614	NOTCH4	-2.5058	down
A_23_P145529	PKIB	-2.92258	down
A_21_P0001785	FLJ33534	10.2692	up
A_23_P2322	TSPAN19	-24.9942	down
A_33_P3262376	OTUD7A	-5.74663	down
A_21_P0003353	XLOC_003512	-4.78536	down
A_32_P176911	LINC00239	-2.82217	down
A_21_P0006967	XLOC_008730	7.07206	up
A_21_P0005722	XLOC_006844	2.20407	up
A_21_P0001661	XLOC_000036	19.8051	up
A_19_P00322188	Q81CU5	-8.61639	down
A_23_P158297	BTNL3	3.25633	up
A_24_P659836	SYCE3	-2.08246	down
A_33_P3319625	NFIA	2.12212	up
A_23_P74547	CD53	-19.3299	down
A_32_P175934	CD48	18.5381	up
A_23_P113613	CDCP1	-11.3606	down
A_21_P0000885	LOC284408	2.27392	up
A_23_P106682	EMP2	7.73669	up
A_32_P114284	IKZF2	2.60003	up
A_24_P169048	RFPL3-AS1	-8.94098	down
A_23_P110196	HERC5	-5.33836	down
A_21_P0011886	LOC728763	7.14624	up
A_33_P3221114	JAKMIP1	25.3718	up
A_21_P0009459	XLOC_012631	2.7702	up
A_21_P0013632	XLOC_l2_015172	63.0453	up
A_33_P3569555	ZNF503-AS1	-2.19037	down
A_23_P145777	NDUFA4	2.38575	up
A_24_P43144	PDE11A	-41.9087	down
A_23_P144916	GFPT2	-2.0701	down
A_21_P0008788	XLOC_011592	6.6496	up
A_23_P116387	INCENP	-3.46066	down
A_23_P203173	IL10RA	-3.20193	down
A_21_P0007356	XLOC_009451	-3.73694	down
A_21_P0005325	XLOC_006567	3.87973	up
A_33_P3352382	ARG1	2.92973	up
A_23_P309207	ZNF577	-21.0156	down
A_21_P0003548	XLOC_004201	-46.6591	down
A_33_P3317387	DNAJC3	4.08395	up
A_23_P136909	HMGN5	2.06694	up
A_23_P99452	BRCA2	-3.0753	down
A_21_P0001621	XLOC_001197	-38.7529	down
A_23_P435636	DAND5	-8.08639	down
A_23_P113471	FAAH2	8.72703	up
A_32_P129950	NHLRC3	2.20436	up
A_23_P203488	SMPD1	2.56974	up
A_33_P3401252	HSP90B3P	-2.06872	down
A_21_P0012933	LOC643201	2.24352	up
A_21_P0009388	XLOC_012171	2.64665	up
A_19_P00321316	XLOC_003204	7.65962	up
A_33_P3334738		-2.57202	down
A_23_P401076	SUSD3	4.16289	up
A_21_P0008251	XLOC_010585	-4.86786	down
A_23_P59714	MGC16142	-4.52534	down
A_21_P0006127	XLOC_007283	2.22788	up
A_32_P405759	COL22A1	5.60541	up
A_23_P133068	ANK2	2.08413	up
A_21_P0006512	XLOC_008054	-5.77828	down
A_21_P0007647	XLOC_009926	3.42118	up
A_24_P297539	UBE2C	-3.07934	down
A_33_P3383205	OK/SW-CL.58	-3.22956	down
A_23_P93690	MCM7	-2.34285	down
A_23_P154784	BPIFB1	-31.4231	down
A_33_P3223397		3.57474	up
A_21_P0001875	XLOC_001515	2.22496	up
A_21_P0006821	XLOC_008366	30.3656	up
A_32_P225816	PRDM16	2.88252	up
A_21_P0007445	XLOC_009249	-22.2301	down
A_32_P172882	FLJ41350	-23.1136	down
A_23_P356717	ANKS1B	20.8581	up
A_21_P0008714	XLOC_011407	26.352	up
A_33_P3328782	DKFZP434L187	-3.06918	down
A_33_P3367855	PIK3R2	2.09565	up
A_23_P118246	GINS2	-2.03534	down
A_23_P303423	SLAIN2	-2.09485	down
A_21_P0012989	XLOC_l2_012054	6.61451	up
A_24_P250922	PTGS2	-210.69	down
A_23_P164912	LIN7B	2.12468	up
A_23_P7965	PGC	2.87954	up
A_23_P452	DDR2	3.93079	up
A_24_P390928	TRAPPC6A	2.66162	up
A_21_P0008168	XLOC_010629	30.3246	up
A_33_P3416634	PRSS41	23.1165	up
A_21_P0007434	XLOC_009097	67.0767	up
A_21_P0010858	XLOC_l2_001875	13.9231	up
A_33_P3331080	SEC24A	2.56937	up
A_24_P234838	PCDH1	2.05923	up
A_21_P0006410	XLOC_007911	-18.6324	down
A_23_P129174	LRRC49	-2.31371	down
A_33_P3359408		3.53302	up
A_21_P0013161	XLOC_l2_013153	2.44487	up
A_21_P0008631	XLOC_011252	4.68491	up
A_24_P272451	C17orf87	-4.76685	down
A_33_P3485976		2.15964	up
A_33_P3262541	ADAMTSL2	-2.1816	down
A_23_P76488	EMP1	11.353	up
A_33_P3419113	PRY2	-2.98527	down
A_21_P0014616	LOC100506120	4.04382	up
A_21_P0011583	XLOC_l2_006036	-6.48089	down
A_21_P0000799	LOC100506054	-2.26556	down
A_24_P400044	NUDT10	-13.0311	down
A_23_P137856	MUC1	6.701	up
A_33_P3402056	LOC389831	-2.26485	down
A_24_P166397	KIAA0319	-2.73468	down
A_21_P0011051	XLOC_l2_003053	2.15517	up
A_21_P0002916	XLOC_003365	9.73963	up
A_23_P169819	EPHA3	44.3086	up
A_24_P298495	LOC100130744	2.27565	up
A_19_P00320842	C17orf51	4.36739	up
A_21_P0013271	LOC100287482	-2.09974	down
A_23_P302060	IFNE	-2.39146	down
A_23_P307544	PLXNA2	20.7547	up
A_21_P0009086	LOC400550	3.08373	up
A_23_P206760	HP	22.964	up
A_21_P0003374	XLOC_003560	4.01001	up
A_23_P206359	CDH1	24.7945	up
A_33_P3740529	LOC645485	42.9431	up
A_21_P0005662	XLOC_006726	3.28975	up
A_33_P3303910	FAM53B	-3.18302	down
A_23_P85783	PHGDH	-3.35344	down
A_23_P377629	FAM75C2	-4.02935	down
A_33_P3294921	PRUNE2	24.0884	up
A_23_P252740	DSCC1	-2.34509	down
A_33_P3420386	GRM6	-3.1257	down
A_23_P50990	CENPO	-2.24716	down
A_33_P3365077	OR2G2	53.3021	up
A_23_P12082	CHI3L2	2.03164	up
A_33_P3330109	HLA-C	-6.02078	down
A_33_P3422923	MYADML	6.28301	up
A_24_P379233	GJB3	4.8388	up
A_23_P70095	CD74	4.72084	up
A_23_P377291	TGFA	-7.73769	down
A_33_P3861634	LOC285084	3.74676	up
A_33_P3265855	PRR5-ARHGAP8	3.13799	up
A_21_P0006720	LOC399708	30.0515	up
A_33_P3249872	FBLN1	3.03641	up
A_21_P0010488	ZNF605	-6.75295	down
A_33_P3316539	SLC7A2	2.12178	up
A_23_P201790	PPP1R12B	2.21704	up
A_33_P3418952	ZDHHC15	38.3245	up
A_23_P69012	CCR8	-4.29169	down
A_24_P418044	HLA-J	-7.2942	down
A_19_P00321194	KC6	8.20018	up
A_33_P3650491	LOC100288428	-4.69624	down
A_23_P205074	SLC46A3	-2.29358	down
A_33_P3416366	CHAF1A	-3.91737	down
A_24_P203765	SLC1A7	2.14017	up
A_24_P262127	RRAD	22.1468	up
A_21_P0000908	FLJ27354	-2.98383	down
A_24_P355967	HTR2A	12.6826	up
A_23_P122216	LOX	15.3929	up
A_33_P3252316		12.2674	up
A_21_P0006032	XLOC_007466	8.69216	up
A_21_P0000028	SH2D2A	-3.96442	down
A_33_P3276062		2.31189	up
A_33_P3305973		2.40806	up
A_23_P20022	HILPDA	-4.74407	down
A_21_P0005641	XLOC_006683	2.19126	up
A_23_P379601	KCNJ9	44.0323	up
A_23_P214079	SPINK1	2.68576	up
A_23_P126908	TNFRSF14	2.07648	up
A_23_P92334	TMEM156	-5.22731	down
A_21_P0012956	XLOC_l2_011793	2.024	up
A_33_P3417960	LOC645206	4.38395	up
A_24_P880043	PCGF5	2.42135	up
A_33_P3271111	NINJ1	2.36366	up
A_21_P0002308	XLOC_001733	2.01672	up
A_23_P320225	EVC2	-2.19137	down
A_21_P0014598	LOC730081	-2.71805	down
A_21_P0005726	XLOC_006850	2.41841	up
A_24_P385092	GLYCAM1	-4.27983	down
A_21_P0010808	C10orf112	24.504	up
A_23_P206532	PHKB	2.13841	up
A_32_P29118	SEMA3D	-4.51364	down
A_33_P3275687	TBC1D3B	-2.93179	down
A_23_P103149	ACO2	2.22106	up
A_24_P79054	TGFB1	-4.81568	down
A_21_P0000419	SNORD114-22	-3.22289	down
A_21_P0011319	STARD9	-2.03119	down
A_33_P3321657	HSPG2	2.07074	up
A_23_P24157	PYROXD2	2.42516	up
A_33_P3231493		4.92543	up
A_21_P0007698	XLOC_010043	4.58332	up
A_24_P397903	FAM164A	3.52591	up
A_33_P3415087	CLCN5	2.4088	up
A_33_P3418218	SEC16B	2.87341	up
A_21_P0012792	XLOC_l2_011263	26.1294	up
A_23_P112220	INSL4	-2.33621	down
A_23_P144512	GK2	10.2644	up
A_23_P119478	EBI3	-3.00396	down
A_21_P0014286	LOC100507566	6.71416	up
A_23_P2745	GJB6	-2.74527	down
A_21_P0000214	SNORD42A	-4.30418	down
A_33_P3222424	CSF3	-5.30933	down
A_21_P0012880	BRD9	2.98633	up
A_24_P295590	RASSF4	21.6267	up
A_33_P3321934	C9orf147	3.48022	up
A_23_P362770	CCDC36	6.52195	up
A_21_P0000417	SNORD114-20	-4.13568	down
A_21_P0014457	LOC643085	13.8088	up
A_23_P128574	ENOX1	3.70969	up
A_23_P104741	KIRREL3	-2.12603	down
A_23_P80162	TMPRSS3	-3.01259	down
A_21_P0002263	LOC150568	12.3443	up
A_24_P137461	CPN2	6.12525	up
A_21_P0005248	XLOC_006178	2.9105	up
A_33_P3290909	SMC1A	-2.08338	down
A_21_P0014643	LOC100507420	2.24274	up
A_23_P10559	AATK	2.90239	up
A_23_P74663	TAF1A	-2.38644	down
A_24_P408603	RAB39B	-9.19498	down
A_23_P83175	PTPLAD2	-2.44916	down
A_23_P151529	C14orf132	-2.85506	down
A_23_P147109	C9orf167	-2.26181	down
A_21_P0013967	LOC100132174	3.41063	up
A_23_P205713	STXBP6	2.00869	up
A_33_P3217153	GRIA4	-2.11288	down
A_21_P0003791	XLOC_004142	-3.98405	down
A_23_P88331	DLGAP5	-2.01146	down
A_23_P112289	TMOD1	-3.37041	down
A_24_P331704	KRT80	-3.8677	down
A_33_P3384657		2.49005	up
A_21_P0003844	XLOC_003636	21.8106	up
A_23_P22499	GNL3L	2.0066	up
A_33_P3373163		7.13356	up
A_32_P96719	SHCBP1	-2.18788	down
A_19_P00321743	LOC100130938	-3.78586	down
A_33_P3403658		5.00652	up
A_24_P944427	SETD5	-3.79915	down
A_21_P0007188	XLOC_009088	-2.14195	down
A_33_P3357199	SH2D6	5.81997	up
A_33_P3327058	ARHGEF2	-2.60937	down
A_23_P144959	VCAN	-3.02154	down
A_21_P0009828	XLOC_013461	13.1229	up
A_23_P77328	GCHFR	-3.8159	down
A_21_P0000447	SNORD116-11	2.86636	up
A_21_P0012621	XLOC_l2_010875	6.01636	up
A_21_P0007423	XLOC_009607	52.394	up
A_33_P3300864	OR8H2	7.27283	up
A_23_P102842	NFS1	2.01437	up
A_33_P3257574		-2.13866	down
A_23_P104798	IL18	2.14647	up
A_24_P189997	PCSK6	5.73461	up
A_33_P3354414	AOX1	2.78421	up
A_23_P381102	CCDC74B	-2.75065	down
A_23_P37441	B2M	-2.05749	down
A_24_P59494	PARP11	5.7781	up
A_33_P3212640	NOTCH2NL	2.19496	up
A_23_P119778	SLC39A10	-2.06358	down
A_33_P3283718	LOC285696	-2.00731	down
A_21_P0000418	SNORD114-21	-3.31655	down
A_24_P401601		3.94221	up
A_23_P92202	GMPPB	-2.02703	down
A_21_P0005700	XLOC_006810	21.5484	up
A_23_P315836	BAIAP2	4.4419	up
A_23_P77529	MSLN	2.37431	up
A_23_P10442	OSBPL1A	2.60019	up
A_23_P408353	HLA-A	-4.95407	down
A_33_P3302957	PLEKHG4	-2.05853	down
A_23_P116280	WT1	-2.45898	down
A_23_P207003	41521	2.45303	up
A_23_P122724	VNN2	-2.49891	down
A_23_P161297	OGDHL	4.4426	up
A_23_P110712	DUSP1	3.59833	up
A_33_P3307475		2.41457	up
A_32_P54037	CCDC38	7.7556	up
A_23_P4899	NTF4	3.04619	up
A_23_P416434	PHF15	2.18026	up
A_21_P0005592	XLOC_006326	-2.24337	down
A_23_P502654	SHMT1	3.64604	up
A_23_P200138	SLAMF8	2.5556	up
A_33_P3256391	CRB3	2.18916	up
A_33_P3392892	ULK4	4.42409	up
A_32_P108254	FAM20A	2.06075	up
A_23_P386254	NKX3-2	2.7135	up
A_33_P3375576	MAP7	-2.5698	down
A_23_P138262	PADI4	24.8597	up
A_33_P3285639	TSGA10	2.18075	up
A_23_P3963	CDR2L	3.26573	up
A_23_P170453	CST5	2.35336	up
A_33_P3411477	NCCRP1	2.82761	up
A_23_P110802	CENPH	-2.87166	down
A_23_P129556	IL4R	-2.0728	down
A_21_P0000611	FLJ20021	2.11055	up
A_21_P0001946	XLOC_001777	-9.4282	down
A_21_P0003101	XLOC_003047	-36.0983	down
A_24_P71244	PIK3CD	-3.03171	down
A_21_P0012893	LOC285696	-3.93508	down
A_21_P0012253	XLOC_l2_009312	2.16849	up
A_23_P118815	BIRC5	-2.10643	down
A_23_P57709	PCOLCE2	-2.00487	down
A_23_P164826	RNASEH2A	-2.09119	down
A_24_P52921	BCAT1	-3.67528	down
A_23_P57155	CHGB	-3.0473	down
A_24_P269062	SPRY4	-5.81153	down
A_33_P3258223	MCM7	-2.56448	down
A_33_P3235207	SLC38A4	2.1878	up
A_23_P94879	F2	2.89208	up
A_33_P3219434	41335	2.17203	up
A_24_P272313	C2orf55	6.22068	up
A_23_P310274	PRSS2	-2.75533	down
A_23_P115872	CEP55	-2.15737	down
A_23_P111311	AKAP12	-2.09653	down
A_21_P0000424	SNORD114-28	-2.81283	down
A_33_P3409746	C11orf91	3.2032	up
A_33_P3249414	TRIM58	2.96422	up
A_33_P3387691	SCML4	-7.89063	down
A_33_P3211854		-35.7957	down
A_23_P166508		16.9484	up
A_24_P22079	FOXO1	5.00509	up
A_33_P3236813	GPR19	-3.79455	down
A_21_P0010818	XLOC_l2_001549	2.1496	up
A_21_P0000640	LINC00460	-7.19506	down
A_23_P86283	LAPTM5	-3.01013	down
A_23_P112135	TRAM1	2.58771	up
A_33_P3410507	CEP170	-2.0236	down
A_23_P112531	FAM102A	2.12499	up
A_23_P25019	PRIM1	-2.34533	down
A_24_P683011	LOC100127983	-3.88115	down
A_24_P219474	MGAT5B	-17.4457	down
A_33_P3351851	HIST1H4L	-2.55563	down
A_24_P371425	ATRIP	-3.54643	down
A_33_P3331491	LOC728392	-2.54722	down
A_33_P3269636	SBSN	-13.587	down
A_23_P128728	ARG2	-2.13185	down
A_33_P3229301	DKFZp434J0226	5.13808	up
A_23_P153320	ICAM1	-5.46223	down
A_24_P396231	LAMP2	2.49631	up
A_33_P3315836		-3.2797	down
A_24_P109214	APOC1	-2.76981	down
A_23_P252388	SPEF2	-2.07859	down
A_21_P0014900	LOC100507561	-5.50516	down
A_21_P0014302	LOC100507288	-8.2161	down
A_23_P347632	MTSS1	4.9316	up
A_23_P10936	KRTAP4-1	-13.7094	down
A_33_P3296582	ARSJ	-5.72436	down
A_23_P202334	FGFR2	2.52183	up
A_24_P341674	DIO2	-3.15023	down
A_23_P101208	CYB5A	3.64278	up
A_33_P3303325		-5.43786	down
A_33_P3292896	SFXN5	-2.07796	down
A_23_P50919	SERPINE2	-6.10311	down
A_23_P152235	IRX3	9.1352	up
A_21_P0005790	XLOC_006982	2.37359	up
A_21_P0012224	XLOC_l2_009140	2.82244	up
A_24_P84970		4.38332	up
A_33_P3240773		2.8805	up
A_33_P3269924	HIP1R	14.0292	up
A_21_P0005334	XLOC_006606	-15.4839	down
A_21_P0001125	XLOC_000816	-2.93161	down
A_23_P112026	IDO1	-6.2621	down
A_23_P142830	PLA2R1	2.20486	up
A_33_P3387455	SFMBT2	-2.6998	down
A_33_P3799692	LOC338620	-2.00672	down
A_23_P17065	CCL20	-16.8627	down
A_23_P385322	STAMBPL1	-4.81058	down
A_23_P138725	MARVELD1	2.18365	up
A_33_P3319261	EXD3	2.15055	up
A_33_P3417589		4.9936	up
A_24_P393740	FYB	-2.7759	down
A_23_P166087	RASSF2	-3.54401	down
A_23_P112801	CHP	2.99446	up
A_33_P3414799	SH3BP2	2.5474	up
A_23_P76538	TESC	-5.22351	down
A_33_P3379922	PROC	4.83552	up
A_23_P13548	CHRDL2	-3.16577	down
A_23_P398294	HIP1R	5.06703	up
A_24_P282237	PRIM2	-2.18793	down
A_33_P3418833	FLRT3	4.02407	up
A_33_P3390823		-3.27051	down
A_23_P161458	OLAH	-2.91202	down
A_23_P152548	SCPEP1	2.06207	up
A_23_P111621	GTF2IRD1	2.02174	up
A_23_P87532	CAPRIN2	-2.3579	down
A_33_P3298960	KDELC2	-3.47037	down
A_33_P3313075		-7.00415	down
A_23_P10121	SFRP1	-3.02161	down
A_23_P374082	ADAM19	-4.61109	down
A_21_P0003487	XLOC_004031	-48.3497	down
A_23_P336239	TMEM229B	-8.19313	down
A_23_P120316	MTHFD2	-2.37057	down
A_33_P3791552	LOC284950	3.11607	up
A_24_P15388		4.5856	up
A_23_P887	IKBKE	-2.40151	down
A_33_P3399634	RASSF10	-2.39958	down
A_23_P154526	GRB14	-3.36669	down
A_33_P3846653	KRT19P2	-3.54921	down
A_23_P205370	ASB2	-8.69907	down
A_23_P137984	S100A10	2.63277	up
A_23_P112846	MTHFD2L	-2.17192	down
A_21_P0001193	LOC284688	-12.1317	down
A_21_P0002122	XLOC_002407	-34.0474	down
A_33_P3299220	ADAMTSL4	2.15477	up
A_21_P0000454	SNORD116-29	2.16913	up
A_21_P0009825	XLOC_013457	2.29859	up
A_21_P0000160	TM4SF19	-2.35322	down
A_23_P128919	LGALS3	2.21019	up
A_21_P0005198	LOC100505669	3.2446	up
A_33_P3214446	RFC3	-2.33075	down
A_23_P25873	WDHD1	-2.08521	down
A_23_P143994	FANCD2	-2.11933	down
A_21_P0001245	XLOC_001265	-3.64251	down
A_33_P3333054	SYBU	31.8795	up
A_33_P3884610	PIP5K1P1	-2.23973	down
A_21_P0007726	XLOC_010132	-30.7702	down
A_33_P3382685		-31.5009	down
A_24_P235988	CLEC7A	-35.153	down
A_23_P165624	TNFAIP6	-20.112	down
A_23_P74359	CSRP1	-2.46698	down
A_23_P133408	CSF2	-70.0612	down
A_23_P7636	PTTG1	-2.44971	down
A_33_P3381393	VAX1	-2.00184	down
A_23_P19517	ITPR3	2.95397	up
A_24_P18105	ASPH	-2.50293	down
A_23_P369471	LCE3A	2.60424	up
A_23_P201596	AMPD2	-2.04931	down
A_23_P106194	FOS	2.5117	up
A_23_P117387	MIA2	3.29137	up
A_24_P107859	SPRED1	-2.06306	down
A_33_P3405479	OR4C45	-2.95626	down
A_23_P432013	ZPLD1	-13.9123	down
A_23_P250478	PDK3	-2.28738	down
A_21_P0004604	XLOC_005485	-13.0728	down
A_23_P109333	C21orf33	2.48412	up
A_23_P121064	PTX3	-7.61441	down
A_23_P251293	SNCG	2.1611	up
A_33_P3223056	ADAMTS10	3.03094	up
A_24_P330303	FRMD6	-2.75093	down
A_23_P35617	PLCE1	3.35637	up
A_23_P318300	ZAK	-2.96944	down
A_21_P0012184	ANKRD20A9P	-5.37622	down
A_21_P0011888	XLOC_l2_007832	6.17573	up
A_21_P0013080	C6orf132	9.96148	up
A_33_P3245679	LOC100129940	-13.5138	down
A_33_P3302290	AACSP1	2.90344	up
A_23_P143817	MYLK	2.13333	up
A_21_P0011522	XLOC_l2_005692	-2.14068	down
A_21_P0007276	XLOC_009280	-3.60575	down
A_24_P282343	CDKL5	2.83066	up
A_24_P115511	RAB14	2.30911	up
A_23_P94800	S100A4	2.33821	up
A_33_P3342126	PRDM8	-8.03156	down
A_23_P102731	SMOX	-6.51524	down
A_21_P0008768	XLOC_011559	3.34774	up
A_23_P99930	TIPIN	-2.02616	down
A_23_P120472	TFAP2C	-2.41027	down
A_33_P3237944	AP4M1	-3.26212	down
A_21_P0005783	XLOC_006972	-19.4647	down
A_19_P00317904	FLJ25917	-2.03271	down
A_23_P353125	FSIP1	-2.76143	down
A_21_P0013512	XLOC_l2_014504	-2.31565	down
A_23_P23765	ITGB3BP	-2.11707	down
A_24_P285032	IDS	-3.12808	down
A_32_P85539	HCFC2	2.53245	up
A_21_P0014188	LOC401317	-4.25518	down
A_23_P87238	SAA4	5.32163	up
A_23_P58328	ANXA10	-25.6391	down
A_23_P214487	HIST1H4C	-2.00625	down
A_33_P3383004	PSAPL1	12.6941	up
A_23_P43476	VLDLR	-2.37966	down
A_33_P3745020	LOC100126584	2.02898	up
A_24_P66001	UQCR10	2.58262	up
A_23_P131208	NR4A2	-6.2594	down
A_33_P3313055	NOTCH3	2.45569	up
A_21_P0008390	XLOC_010933	-7.54758	down
A_21_P0013078	XLOC_l2_012953	-8.07453	down
A_23_P399078	TIMP3	8.18534	up
A_23_P118722	ASGR1	-2.22071	down
A_23_P384748	PLEKHH2	-3.3944	down
A_23_P3038	GPX2	22.7528	up
A_23_P147805	UPP1	-2.3512	down
A_33_P3280157	SNORD116-19	2.65741	up
A_24_P307869	LLGL2	3.09586	up
A_23_P13740	NAV3	-7.1096	down
A_23_P93258	HIST1H3B	-2.4062	down
A_21_P0000958	XLOC_000101	3.56056	up
A_23_P116173	C11orf93	6.78738	up
A_23_P141021	LPCAT2	-2.86074	down
A_23_P156687	CFB	8.90557	up
A_21_P0010819	XLOC_l2_001549	2.27597	up
A_23_P123596	GLDC	5.28646	up
A_23_P153037	ZNF624	-2.83595	down
A_23_P120227	LBH	20.6941	up
A_24_P335092	SAA1	22.7441	up
A_32_P130630	SLC16A7	2.06163	up
A_21_P0008554	XLOC_011213	-2.69944	down
A_33_P3233250	S100A7L2	15.5937	up
A_23_P117694	CORO2B	-3.02295	down
A_23_P45917	CKS1B	-2.782	down
A_23_P250629	PSMB8	-2.09355	down
A_33_P3309471	PTPRQ	26.7835	up
A_21_P0010918	PLD5	4.48139	up
A_23_P118002	UQCRC2	2.02967	up
A_23_P57379	CDC45	-2.06654	down
A_23_P50399	DCAF15	-2.55625	down
A_33_P3358740	OSBPL7	3.84874	up
A_33_P3423874	MYZAP	-2.20313	down
A_23_P3065	C14orf105	-8.58328	down
A_24_P316430	NT5E	-8.31624	down
A_23_P211504	KDELR3	-2.33822	down
A_33_P3352578	CLEC4D	8.1248	up
A_23_P250800	ST3GAL6	6.77721	up
A_23_P105535	POC1B	2.54599	up
A_21_P0000773	LOC100505817	2.23323	up
A_33_P3888485	BCO2	13.0074	up
A_23_P128323	SCNN1A	33.1463	up
A_23_P57036	CD40	-2.141	down
A_24_P936145	GNAO1	12.6328	up
A_33_P3283480	CTSC	-3.61483	down
A_33_P3788772	LOC200609	-2.16161	down
A_23_P308603	SRC	-2.52397	down
A_23_P217755	SHROOM2	21.8231	up
A_33_P3369761	PDP1	-2.21657	down
A_23_P331813	ZNF687	-3.17076	down
A_23_P362183	ANKS6	2.51557	up
A_33_P3312658	KYNU	-5.59933	down
A_33_P3635136		-2.6361	down
A_23_P162589	VDR	-2.00503	down
A_23_P21134	DDIT3	-3.31459	down
A_33_P3784253	PAK1	-2.09896	down
A_23_P4007	FXR2	-2.06002	down
A_23_P1691	MMP1	-4.4247	down
A_23_P215634	IGFBP3	-86.4881	down
A_33_P3266444	MRPS25	2.02691	up
A_21_P0000409	SNORD114-12	-4.25577	down
A_33_P3248903	WNT7B	-6.27954	down
A_23_P302787	LOC375295	-2.5983	down
A_33_P3844650	ANGPTL2	13.1478	up
A_32_P218355	C6orf132	9.10339	up
A_23_P154338	EFHD1	3.10255	up
A_33_P3319502		-8.2659	down
A_24_P353638	SLAMF7	-3.51581	down
A_33_P3339361	ARHGAP11A	-2.64114	down
A_21_P0004423	XLOC_004924	-8.12982	down
A_33_P3264657	CYP27C1	-3.91948	down
A_23_P81770	PTP4A1	-2.6329	down
A_23_P80032	E2F1	-2.25962	down
A_33_P3323722	ARL4C	-9.13556	down
A_23_P122924	INHBA	-7.22837	down
A_33_P3270445	BAI2	-5.58564	down
A_23_P309837	STON2	2.14464	up
A_32_P223059	SLC45A1	2.31737	up
A_21_P0014296	LOC100506580	-3.50215	down
A_21_P0009713	XLOC_013044	-27.9027	down
A_33_P3276282	PTPRF	-4.24559	down
A_33_P3423969	GBX2	-2.43011	down
A_23_P159125	SLC16A5	3.26353	up
A_23_P501754	CSF3	-4.37713	down
A_23_P312150	EDN2	2.21809	up
A_23_P66732	GSG2	-2.74292	down
A_23_P10232	BANK1	5.35452	up
A_23_P48669	CDKN3	-2.01301	down
A_33_P3309643		2.48795	up
A_23_P339818	ARRDC4	3.46823	up
A_23_P333640	PAPLN	3.38074	up
A_21_P0004310	XLOC_004587	-2.37436	down
A_24_P363548	HIP1	-2.14008	down
A_23_P114185	TSPAN7	-7.92643	down
A_24_P148836	KLHDC8B	2.98541	up
A_23_P166686	AMOTL2	2.10864	up
A_23_P130149	ENO3	-2.4555	down
A_33_P3780505	MT1DP	-2.09173	down
A_21_P0007586	XLOC_009810	3.53813	up
A_23_P121898	PARP8	-3.47514	down
A_21_P0004424	XLOC_004924	-4.89271	down
A_21_P0000597	CTSL1P8	-2.09853	down
A_24_P30923	SNN	3.22401	up
A_33_P3316978	RNF207	2.57527	up
A_21_P0009342	LOC645638	7.57769	up
A_33_P3404588	FGD4	8.27561	up
A_33_P3420635	OR4D6	2.11181	up
A_23_P74115	RAD54L	-2.32496	down
A_24_P242646	CTSS	-3.44021	down
A_33_P3394793	SUSD2	2.22907	up
A_23_P390518	TNFRSF11A	-3.46915	down
A_23_P121196	TMEM43	2.04996	up
A_32_P95729	FANCI	-2.69478	down
A_23_P124905	NPTX1	-9.53221	down
A_33_P3232214		7.79323	up
A_32_P87568	ENAH	2.94326	up
A_33_P3247175	C4orf47	-4.21821	down
A_33_P3404531	ZCWPW1	-2.58695	down
A_21_P0000310	SNORA12	2.11587	up
A_23_P429491	C11orf82	-2.31421	down
A_21_P0014715	LOC100505668	-3.87726	down
A_23_P139820	SLC11A2	-2.70617	down
A_33_P3280597		-2.50711	down
A_23_P344531	SYNPO	2.09881	up
A_21_P0002741	XLOC_002652	-2.26761	down
A_23_P10206	HAS2	-2.33499	down
A_33_P3217983	ACSL5	14.8858	up
A_33_P3260605	CTNNAL1	-2.98025	down
A_23_P106145	ERO1L	-2.22204	down
A_23_P259071	AREG	-7.3811	down
A_23_P118174	PLK1	-3.03652	down
A_21_P0008269	LOC100131366	-3.34923	down
A_23_P361014	TSHZ3	-3.33447	down
A_23_P87742	IFFO1	-3.49348	down
A_23_P358709	AHRR	-2.00552	down
A_23_P20035	GPR146	2.0612	up
A_33_P3784283	JAK1	2.30158	up
A_23_P92499	TLR2	4.06403	up
A_23_P122375	ZFAND3	-2.41224	down
A_23_P36795	SYT1	-2.88189	down
A_33_P3259135	D4S234E	118.767	up
A_23_P110941	GSTA4	2.77243	up
A_24_P346855	MKI67	-2.24351	down
A_23_P386320	MFI2	2.0621	up
A_23_P106773	SULT1A2	2.13983	up
A_23_P253524	CENPE	-2.02022	down
A_23_P11984	SLC6A9	-2.54609	down
A_24_P201171	STXBP1	-2.00054	down
A_23_P129425	TSNAXIP1	-2.17073	down
A_23_P102364	NGEF	-3.9192	down
A_23_P160968	LAMC2	-9.59174	down
A_23_P393766	WDR62	-2.5627	down
A_21_P0007092	XLOC_008691	-2.0058	down
A_23_P153197	TGIF1	-2.25023	down
A_33_P3235053	TRIM47	2.41022	up
A_33_P3409090	CNTN1	-2.82311	down
A_24_P402779	PARP3	-2.10336	down
A_33_P3338341	PRODH	7.71898	up
A_21_P0004107	XLOC_004745	-2.93767	down
A_23_P115636	TRDMT1	-2.01159	down
A_23_P10182	ACOX2	-34.2392	down
A_24_P193295	RAB15	2.45587	up
A_33_P3278941	REC8	-2.29186	down
A_24_P383762	RASGEF1C	2.16478	up
A_24_P283928	OBFC2B	-2.26349	down
A_23_P121657	HS3ST1	-2.1549	down
A_23_P372946	TM4SF19	-2.40182	down
A_23_P212089	NFKBIZ	-3.00054	down
A_21_P0014604	LOC100506528	2.14794	up
A_24_P169843		3.3788	up
A_23_P314760	PRKAG2	2.39033	up
A_33_P3407299	ANP32E	-2.20236	down
A_21_P0003007	XLOC_002760	-2.02138	down
A_33_P3424062	KCNF1	-4.52288	down
A_23_P23611	AMY1C	3.45259	up
A_23_P104804	ZBTB16	5.98224	up
A_23_P131449	C2orf81	-2.52672	down
A_23_P14986	HSD11B2	11.0162	up
A_24_P184799	COCH	-2.2814	down
A_23_P428260	STEAP2	-3.61762	down
A_21_P0011172	XLOC_l2_003888	8.43048	up
A_33_P3314276	ASPHD1	-3.09206	down
A_23_P82868	PLAT	-18.7546	down
A_23_P201687	HES2	2.92673	up
A_23_P61149	INPP5D	2.07904	up
A_23_P252106	RIPK2	-2.76179	down
A_23_P112482	AQP3	14.1957	up
A_23_P122197	CCNB1	-2.04132	down
A_33_P3209591	AQP3	5.57737	up
A_33_P3337931	PDE4DIP	3.39488	up
A_24_P191312	SLC1A4	-6.00825	down
A_33_P3695548	POLE	-2.36597	down
A_23_P113005	EFNA1	-3.04884	down
A_23_P60225	GRHPR	2.30477	up
A_23_P92727	RAI14	-4.60868	down
A_23_P162579	HSPB8	4.76687	up
A_23_P83579	ARNT2	-2.69481	down
A_24_P156113	EHD2	2.55935	up
A_24_P8075		2.14428	up
A_33_P3298105	SPATA13	-2.12536	down
A_24_P164731	TMED1	-2.11994	down
A_24_P80776	C6orf228	-2.04548	down
A_24_P37253	LYPD6	2.60779	up
A_21_P0000400	SNORD114-3	-4.89121	down
A_23_P92025	CIDEC	21.2539	up
A_23_P129064	GATM	-2.35745	down
A_33_P3424800	HLA-B	-5.03556	down
A_32_P115050	LOC646576	-2.62609	down
A_32_P157208	LOC572558	-2.76103	down
A_21_P0013595	LOC100506912	-8.06412	down
A_21_P0003441	XLOC_003836	4.41001	up
A_23_P122662	GFOD1	2.72268	up
A_23_P170733	ANTXR2	-3.11562	down
A_21_P0013435	XLOC_l2_013873	-2.05413	down
A_24_P129417	BMP1	3.28242	up
A_23_P373119	HMGB3P1	-2.08474	down
A_23_P425681	CCK	-2.87765	down
A_21_P0007073	XLOC_008583	-2.67931	down
A_23_P91910	PLSCR4	9.99885	up
A_23_P256581	PRDM13	-2.60961	down
A_23_P4190	ACSF2	2.76012	up
A_33_P3659876	NCAPG2	-2.25373	down
A_33_P3353502	PLCB4	2.24862	up
A_33_P3253807	CEBPG	-2.04964	down
A_33_P3395403		2.1216	up
A_33_P3296587	CP	2.18781	up
A_23_P402287	LNX2	2.34165	up
A_33_P3300600	OR7G1	2.88331	up
A_33_P3307903	CDKN3	-2.09875	down
A_33_P3286481		-2.34501	down
A_23_P395172	ABHD2	2.99566	up
A_33_P3272169	CLIP2	-3.63194	down
A_33_P3807062	HJURP	-2.99962	down
A_33_P3236426	FLJ16734	3.99909	up
A_21_P0000451	SNORD116-27	2.20711	up
A_21_P0014368	LOC100505754	2.01368	up
A_33_P3261828	LOC390660	3.9111	up
A_21_P0010536	GBP3	-5.35929	down
A_33_P3313864		18.8157	up
A_33_P3260964	LOC731779	11.3642	up
A_21_P0009929	XLOC_013447	4.00526	up
A_19_P00320715	XLOC_003204	6.55706	up
A_23_P33326	ADRA1B	4.99036	up
A_23_P48358	PCCA	2.29205	up
A_19_P00321973	Q29HP5	-2.25685	down
A_23_P48835	KIF23	-2.30133	down
A_33_P3396389	IL1R1	2.3408	up
A_19_P00323040	XLOC_l2_009979	2.34896	up
A_23_P64808	HOXC13	3.05696	up
A_21_P0011086	XLOC_l2_003293	-2.34572	down
A_32_P95914	MMS22L	-2.21926	down
A_21_P0012202	XLOC_l2_009216	29.0346	up
A_21_P0003357	XLOC_003524	2.98833	up
A_23_P120594	ACSS1	2.70105	up
A_24_P350589	RNF150	3.78151	up
A_33_P3237135	MMP2	-2.41391	down
A_23_P70398	VEGFA	-3.92932	down
A_23_P105138	CAT	2.74831	up
A_33_P3246763	AANAT	-2.07391	down
A_23_P39647	SLC4A3	2.35724	up
A_32_P79492	LOC100508233	5.02902	up
A_24_P11506	KYNU	-6.48105	down
A_24_P6083	CHCHD10	2.87023	up
A_33_P3378880		-4.36366	down
A_21_P0000311	SNORA14A	3.47841	up
A_33_P3282880	RNF128	5.04886	up
A_21_P0002870	LOC151658	8.38473	up
A_21_P0009481	RAB27B	-2.03091	down
A_33_P3228300	RCL1	2.78093	up
A_23_P111995	LOXL2	-11.3406	down
A_23_P131596	PRADC1	3.20577	up
A_33_P3257903	GSTA4	2.60603	up
A_24_P912372	KIAA0754	-2.07963	down
A_19_P00315641	XLOC_008079	-3.24931	down
A_19_P00806098	LOC100130938	-3.08845	down
A_33_P3352712	CDR2L	2.74438	up
A_21_P0014306	LOC100507047	-2.22598	down
A_23_P251412	SCGN	3.02371	up
A_32_P37592	SCARNA17	2.15092	up
A_21_P0007757	XLOC_010194	5.44956	up
A_21_P0000884	ERVK13-1	6.27927	up
A_33_P3277198	CHST10	-2.21752	down
A_23_P7402	PDZD2	3.21526	up
A_23_P159382	SEC24D	-2.28492	down
A_21_P0014048	LOC100653193	2.28354	up
A_32_P219520	TNFAIP8	-2.72619	down
A_24_P257416	CXCL2	-9.09898	down
A_33_P3271455	PXDN	-4.16931	down
A_33_P3332521	PCDHA3	2.1315	up
A_33_P3251801	KLRG2	6.58748	up
A_21_P0000794	LOC731223	2.16183	up
A_21_P0010813	XLOC_l2_001537	-5.18824	down
A_33_P3371698	LOC730974	17.7122	up
A_23_P15876	ALPK2	3.26613	up
A_23_P120281	EDAR	9.54117	up
A_23_P373708	KRT18P55	2.84156	up
A_33_P3338693	SNAP25	-5.61003	down
A_23_P7582	TCF7	-2.85799	down
A_23_P51487	GBP3	-2.9619	down
A_33_P3233843	IL6ST	2.12037	up
A_21_P0002371	XLOC_001903	-7.49428	down
A_23_P114713	CYP4B1	91.1896	up
A_23_P98410	CD3G	3.68502	up
A_32_P83845	HEY1	-3.56667	down
A_23_P50081	IMPA2	3.22011	up
A_24_P50801	NRP2	-2.4287	down
A_23_P21092	CALB2	-2.44432	down
A_21_P0014321	LOC100289092	-2.55662	down
A_21_P0000129	DCLK1	-7.29288	down
A_24_P80500	BDH2	3.05029	up
A_24_P84898	FEN1	-2.18369	down
A_23_P200780	TGFBR3	2.05084	up
A_23_P403081	C5orf34	-4.40704	down
A_33_P3271246		-3.11937	down
A_21_P0014023	LOC100288602	-3.11942	down
A_23_P386268	C4orf26	-2.04967	down
A_23_P114947	RGS2	3.89746	up
A_21_P0004350	XLOC_004700	3.54523	up
A_33_P3233871	F12	-2.13209	down
A_21_P0000831	LOC100506368	4.6973	up
A_23_P400078	MTHFR	2.00971	up
A_33_P3284951	MCM5	-2.76656	down
A_33_P3247624	REP15	-2.09479	down
A_32_P194312	SDK2	11.4049	up
A_24_P318656	ITGB3	-3.61719	down
A_33_P3360611	MPP2	-2.13231	down
A_24_P62530	RHOU	7.07843	up
A_33_P3216898	LOC286367	2.02024	up
A_24_P751074	ETS1	-4.10661	down
A_23_P209944	RETSAT	2.34954	up
A_23_P121596	PPBP	-6.047	down
A_21_P0014446	HHIP	-2.95956	down
A_33_P3419165	TFPT	-2.65354	down
A_33_P3228266	CST3	2.0906	up
A_32_P37867	KIAA1644	-6.26973	down
A_21_P0000069	VEPH1	15.5889	up
A_23_P53081	OSBPL5	9.03219	up
A_32_P45009	IDH1	2.26409	up
A_21_P0014659	LOC100506678	-2.30504	down
A_23_P136817	KNTC1	-2.04962	down
A_21_P0006521	XLOC_008100	3.66999	up
A_24_P301557	LPIN2	2.62444	up
A_33_P3390753		-3.73851	down
A_23_P387471	MICB	-2.79351	down
A_23_P60166	DEPTOR	2.81333	up
A_24_P159702	LMAN1	-2.20499	down
A_24_P56281	CAPRIN2	-2.66634	down
A_21_P0004905	XLOC_005369	-4.41924	down
A_24_P691826		8.38593	up
A_33_P3339860	PLEKHA2	3.2916	up
A_21_P0014693	LOC100506847	-2.62452	down
A_23_P5301	TFCP2L1	52.5908	up
A_23_P410587	PHF17	2.37336	up
A_33_P3320683		2.04618	up
A_33_P3226832	F3	-2.44745	down
A_23_P155969	PLK4	-2.86863	down
A_33_P3344831	TMEM45A	-2.30302	down
A_23_P304682	EMP2	8.38176	up
A_23_P200685	41335	2.82292	up
A_23_P30315	TRIM7	-2.39178	down
A_23_P34537	EPHX1	2.45693	up
A_33_P3362046	SHMT1	2.57288	up
A_24_P329353	ORAI2	-2.12605	down
A_33_P3260322		2.85819	up
A_33_P3339212	TRIP13	-2.05447	down
A_23_P47614	PHLDA2	-2.1093	down
A_21_P0012221	C21orf81	-2.78333	down
A_23_P96041	TMEM164	2.25444	up
A_33_P3422802	ULBP1	-2.8368	down
A_33_P3241521	EBF1	-3.04863	down
A_23_P104073	S100A3	3.8801	up
A_23_P104876	SPA17	-2.0215	down
A_33_P3410589	FAM43A	7.80673	up
A_21_P0000402	SNORD114-5	-2.41364	down
A_23_P9152	RCL1	2.83903	up
A_23_P111860	RADIL	-2.10392	down
A_21_P0013659	XLOC_l2_015216	-2.08335	down
A_23_P86599	DMBT1	-2.6036	down
A_23_P65386	OTUB2	-3.9751	down
A_23_P216655	TRIM14	2.25979	up
A_33_P3413840	GK	-3.04401	down
A_23_P390596	PSKH1	2.04321	up
A_33_P3341716	SP4	-2.2038	down
A_32_P142818	DLX1	-5.54383	down
A_24_P294821	SYNJ2	-2.22999	down
A_23_P35456	SH3PXD2A	-2.45239	down
A_23_P29118	DGCR5	-2.00445	down
A_33_P3236020	TIMD4	-2.62087	down
A_23_P37988	CPNE2	-2.71826	down
A_24_P678104	STMN3	-2.0514	down
A_33_P3221748	RUNX3	-4.02035	down
A_24_P278299	ASB13	5.0627	up
A_33_P3290403	IMPA2	2.39411	up
A_23_P110212	ACSL1	11.8974	up
A_23_P39465	BST2	-2.71468	down
A_23_P129133	OCA2	21.8067	up
A_23_P19673	SGK1	3.66573	up
A_33_P3666817	C10orf55	-2.6719	down
A_32_P137399	C14orf33	2.1117	up
A_33_P3687198	LOC283454	60.5928	up
A_23_P24716	TMEM132A	-3.50392	down
A_24_P402825	CACNA2D3	18.6543	up
A_23_P256504	AMBP	2.35676	up
A_33_P3396214	KREMEN2	-2.24724	down
A_21_P0006016	XLOC_007390	-2.691	down
A_23_P138856	DRAP1	-2.13423	down
A_23_P78018	ABCA5	2.47568	up
A_33_P3391455	SCN5A	2.26463	up
A_32_P196142	LOC100130938	-3.35766	down
A_33_P3387365	PXMP4	2.74507	up
A_33_P3402091	MERTK	-2.59041	down
A_23_P55616	SLC14A1	-7.84112	down
A_21_P0004421	XLOC_004924	-8.99583	down
A_23_P15844	BRIP1	-2.97262	down
A_23_P127891	BDNF	-2.53299	down
A_21_P0000412	SNORD114-15	-3.66232	down
A_33_P3238215	COBLL1	3.31542	up
A_24_P224727	CEBPA	-2.10738	down
A_23_P120883	HMOX1	4.6096	up
A_24_P12401	VEGFA	-4.37703	down
A_23_P140698	DNAJC17	-2.08524	down
A_19_P00320716	XLOC_003204	-2.41848	down
A_21_P0012187	XLOC_l2_009140	2.95177	up
A_33_P3306146	PLAU	-7.29126	down
A_33_P3242873	BRP44L	4.27567	up
A_23_P134953	PLIN2	-2.93212	down
A_24_P102920	WDR33	2.73623	up
A_23_P161218	ANKRD1	23.4399	up
A_33_P3392192	NRG1	-3.87772	down
A_23_P74278	PDE4B	-3.1944	down
A_33_P3286422	FANCA	-2.07046	down
A_23_P215060	PODXL	-2.53153	down
A_33_P3418716	EFHD1	2.52358	up
A_23_P167121	GABRA2	-18.886	down
A_21_P0009564	XLOC_012859	-48.1571	down
A_24_P27229	CSAD	2.40949	up
A_23_P151805	FBLN5	3.96411	up
A_33_P3323059		2.20936	up
A_23_P40611	TCN2	2.31388	up
A_33_P3384133	C17orf99	5.08305	up
A_23_P124837	LRP1	-6.41794	down
A_23_P88767	PLA2G10	8.49478	up
A_32_P85676	STK32B	-5.90735	down
A_21_P0010730	XLOC_l2_000462	-28.2018	down
A_23_P62901	BTG2	2.51056	up
A_23_P213959	PPARGC1B	5.07061	up
A_21_P0012400	NUDT16P1	2.2457	up
A_24_P34155	RUNX1	-2.76424	down
A_23_P151975	RHCG	2.70555	up
A_21_P0000414	SNORD114-17	-11.5198	down
A_23_P151907	PCSK6	8.14756	up
A_23_P68487	BMP7	-6.39673	down
A_33_P3217819	CCNE2	-2.30387	down
A_23_P55544	CCBE1	-3.64582	down
A_33_P3299872	HINT3	2.1521	up
A_33_P3599591	PAPPA	-2.22405	down
A_24_P391586	OAF	-3.65599	down
A_23_P157793	CA9	-2.91518	down
A_21_P0007774	XLOC_010219	2.66632	up
A_23_P217475	IDS	-2.10546	down
A_33_P3615922	C7orf63	-2.20554	down
A_33_P3218905	FAM13A-AS1	2.91211	up
A_23_P24774	ABCC8	2.84583	up
A_21_P0014186	LOC100506130	2.54902	up
A_24_P228228	B4GALT6	-5.61414	down
A_23_P74349	NUF2	-2.24796	down
A_21_P0014747	LOC100652915	-2.27368	down
A_24_P256404		-2.5907	down
A_23_P110791	CSF1R	-2.34987	down
A_21_P0011090	XLOC_l2_003293	-2.69951	down
A_23_P133438	FAM105A	34.57	up
A_23_P155979	EGF	2.06499	up
A_24_P398147	NEBL	5.8424	up
A_33_P3278362	ANKRD2	12.233	up
A_23_P170679	COL4A3	13.1332	up
A_33_P3355503	FOXL1	-3.72426	down
A_23_P96165	C11orf80	2.17761	up
A_23_P18579	PTTG2	-2.65079	down
A_23_P19624	BMP6	-6.96799	down
A_21_P0011258	XLOC_l2_004315	3.13691	up
A_19_P00321110	LOC100505519	-2.48927	down
A_21_P0000739	LOC100288637	-2.62889	down
A_32_P138032	C1orf61	-5.92629	down
A_21_P0000808	LOC440288	-2.20771	down
A_23_P253536	NPR3	2.75191	up
A_32_P66364	PPP1R1C	-2.12581	down
A_23_P78543	AP1M2	2.73553	up
A_21_P0014541	LOC100507226	-2.04981	down
A_24_P354689	SPOCK1	-4.92722	down
A_24_P389608	C10orf47	2.80005	up
A_33_P3237886		-13.9862	down
A_23_P154688	SLC4A11	2.86447	up
A_21_P0011095	XLOC_l2_003391	5.11848	up
A_23_P69329	HYAL1	8.72375	up
A_32_P171328	UBE2S	-4.00509	down
A_23_P19754	CPA4	-4.10775	down
A_23_P93823	RFC2	-2.03184	down
A_23_P52610	DDB2	-2.23371	down
A_23_P103775	LRRC8C	-3.93147	down
A_32_P117464	MB21D2	-3.98483	down
A_19_P00811048	ZEB1-AS1	-2.0532	down
A_23_P106024	JAG2	2.39961	up
A_23_P133694	SLC29A1	-3.72248	down
A_24_P201381	FGFBP3	-2.90439	down
A_32_P34138	FAM25A	-2.74517	down
A_23_P60016	PTTG3P	-2.46119	down
A_21_P0014815	LOC646778	-4.13836	down
A_33_P3291594	DBT	2.38612	up
A_23_P66481	RTN4RL1	2.47445	up
A_33_P3226060	LOC100507421	2.84557	up
A_23_P80068	BTG3	-2.02813	down
A_33_P3285580	GLYCTK	-2.10381	down
A_23_P393727	NRP2	-3.42345	down
A_21_P0000192	TGIF1	-2.21477	down
A_23_P140373	FLVCR2	5.99639	up
A_33_P3400763	PLIN4	2.46314	up
A_23_P65930	ZFYVE19	-3.50162	down
A_23_P304716	HES2	4.23212	up
A_23_P319423	KCNK5	7.73465	up
A_23_P148047	PTGER4	4.95445	up
A_23_P431346	PRR15	2.23915	up
A_33_P3351554	ETNK2	59.1828	up
A_21_P0005704	XLOC_006815	-14.9305	down
A_21_P0003937	XLOC_004849	2.33506	up
A_23_P22352	FRMD4A	-4.68424	down
A_21_P0012507	LOC201651	-2.02867	down
A_21_P0003510	XLOC_004085	-5.05829	down
A_23_P63789	ZWINT	-2.21694	down
A_33_P3331856	PDE1C	-7.29294	down
A_21_P0008492	XLOC_011136	-2.15088	down
A_33_P3862354	TRABD	-2.1394	down
A_19_P00813593	LOC375295	-2.46768	down
A_33_P3212570		2.88162	up
A_32_P19716	ZNF697	-4.3334	down
A_23_P144126	FETUB	3.29269	up
A_23_P252201	EAF2	-2.36634	down
A_33_P3242649	KIF18A	-2.25183	down
A_21_P0002605	XLOC_001616	-14.7837	down
A_33_P3249936	C3orf67	-3.40079	down
A_23_P7313	SPP1	-2.63158	down
A_23_P79015	SCN1B	-5.27353	down
A_33_P3378665	TC2N	2.12953	up
A_23_P315364	CXCL2	-3.59683	down
A_33_P3379947	HLA-B	-8.89707	down
A_33_P3388641		-7.04957	down
A_33_P3257808	FANCD2	-2.39022	down
A_23_P151895	CILP	58.2614	up
A_23_P98402	SIDT2	2.14914	up
A_23_P108157	TJP3	2.52506	up
A_33_P3268622	LY6D	6.34514	up
A_33_P3219651	BMPER	-15.8685	down
A_23_P214208	CNR1	5.4203	up
A_21_P0004569	LOC100505994	-5.32036	down
A_23_P94422	MELK	-2.14489	down
A_23_P133712	CYP39A1	-2.81011	down
A_23_P8801	CYP3A5	3.7809	up
A_32_P126375	NHS	-3.307	down
A_33_P3522511	KIAA0485	4.38978	up
A_23_P161563	RAB38	-6.49045	down
A_21_P0014078	LOC100129268	3.12166	up
A_23_P717	TMEM206	-2.21677	down
A_32_P36694	JAZF1	4.31218	up
A_24_P270033	MPZL3	2.1791	up
A_23_P20427	RHOBTB2	2.76814	up
A_23_P428129	CDKN1C	119.112	up
A_21_P0004229	XLOC_004297	-3.77028	down
A_33_P3303212	CCDC74B	-3.91423	down
A_21_P0009245	XLOC_012197	-5.74427	down
A_23_P127406	KDM4D	-2.41838	down
A_33_P3294277	CYP4F3	9.21263	up
A_23_P5392	TP53I3	2.69026	up
A_23_P163099	POLE2	-2.01895	down
A_23_P119916	WNT6	4.12784	up
A_24_P247454		3.47441	up
A_23_P111402	RSPO3	-2.03017	down
A_23_P257905	CENPB	-2.27955	down
A_32_P174083	CYCS	2.01003	up
A_24_P299318	FAM101B	-2.39289	down
A_24_P393958	DNAJB4	2.14786	up
A_23_P259333	C6orf203	2.00223	up
A_32_P59486	SDHD	2.00157	up
A_24_P110780	NEXN-AS1	-2.37491	down
A_23_P254434	RFPL2	2.24868	up
A_23_P64792	KCNMB4	2.40477	up
A_23_P254079	STBD1	2.27398	up
A_24_P29401	PIK3R1	3.75085	up
A_23_P253752	FAM54A	-2.1215	down
A_23_P216023	ANGPT1	2.47552	up
A_24_P298360	LTBP3	-2.25863	down
A_33_P3271930	PYCR1	-2.0099	down
A_33_P3368495		-2.18596	down
A_23_P93032	ZBED3	3.10954	up
A_33_P3556532	DNAH17	-6.23524	down
A_23_P8981	STAR	4.00093	up
A_23_P165414	KLHL23	-2.52302	down
A_23_P19663	CTGF	-2.59747	down
A_23_P208870	AKT2	-2.52973	down
A_24_P282251	FGA	15.5983	up
A_23_P28834	PHACTR3	18.0895	up
A_23_P303671	ECM2	2.11884	up
A_23_P29723	SGOL1	-2.24283	down
A_23_P79587	ALPP	19.8555	up
A_24_P926960	MEGF6	-2.51323	down
A_19_P00315668	HIPK2	2.08749	up
A_23_P28466	WDR69	-4.15973	down
A_33_P3352253	MTUS1	2.04501	up
A_23_P156327	TGFBI	-2.55216	down
A_23_P340848	PTGIR	-5.64701	down
A_23_P160559	ECM1	-12.8402	down
A_33_P3782529	LOC553103	8.55501	up
A_33_P3219475	C9orf30-TMEFF1	-2.06377	down
A_32_P175739	HK2	-12.095	down
A_23_P50096	TYMS	-2.1423	down
A_21_P0005895	XLOC_007193	2.19658	up
A_21_P0012411	XLOC_l2_009979	2.2961	up
A_23_P315571	RFTN1	-2.40188	down
A_23_P161615	POLA2	-2.66253	down
A_23_P144896	PDLIM7	-8.6536	down
A_21_P0000804	LOC100506783	-2.66227	down
A_23_P35349	SVIL	3.0519	up
A_33_P3392525	ARL4D	3.17997	up
A_23_P65618	TGM1	8.49878	up
A_23_P34031	XAGE2B	-3.46404	down
A_24_P100551	SH3RF1	-2.13291	down
A_24_P142269	HIRIP3	-2.69389	down
A_23_P25121	FKBP11	-2.07	down
A_33_P3321205	BEGAIN	-2.23909	down
A_21_P0013256	XLOC_l2_013530	-4.02962	down
A_23_P35871	E2F8	-3.31926	down
A_23_P120442	NCOA3	-3.04226	down
A_24_P453497	RBM20	2.37688	up
A_23_P431179	HIST1H4A	-2.98079	down
A_23_P80570	AADAC	-3.28342	down
A_23_P403745	MTSS1L	3.98093	up
A_21_P0009397	XLOC_012324	-2.70679	down
A_23_P26629	PYCARD	2.51232	up
A_23_P23221	GADD45A	2.3055	up
A_33_P3309110	LOC100506713	2.19682	up
A_21_P0011933	LOC442028	-3.25522	down
A_33_P3305487	REM2	-2.04504	down
A_24_P23951	BCRP2	2.12595	up
A_23_P169437	LCN2	-4.39391	down
A_33_P3237266	IDS	-2.30851	down
A_33_P3252925	PHF17	3.16622	up
A_23_P329353	CNRIP1	-29.8349	down
A_23_P24077	C10orf54	2.03258	up
A_23_P56559	DHRS9	-7.90228	down
A_33_P3335177	SFRP4	4.03827	up
A_32_P52119		2.36263	up
A_33_P3258782	AP1S2	-2.27824	down
A_33_P3287907	LOC728723	2.06846	up
A_23_P219117	EPB49	-2.59627	down
A_33_P3238815	FRMD5	-9.56917	down
A_33_P3374623	ABCA7	3.61881	up
A_33_P3387771	USP9X	4.41659	up
A_32_P227605	RGS9BP	2.07975	up
A_24_P13024	SLC16A12	21.9274	up
A_23_P171054	ELK1	-3.0279	down
A_23_P52676	CATSPER1	-31.4298	down
A_32_P151544	KRT18	2.03551	up
A_21_P0012139	XLOC_l2_008802	18.1183	up
A_33_P3403270	CCDC33	2.3013	up
A_33_P3225268	QSOX1	-2.4833	down
A_23_P80902	KIF15	-2.00223	down
A_23_P92161	ARL14	-3.95596	down
A_24_P942068	TANC2	-2.21708	down
A_33_P3279831	PNRC1	2.65305	up
A_33_P3209391	LOC729681	-11.0916	down
A_21_P0005747	XLOC_006892	-17.1659	down
A_21_P0011308	LOC100288637	-2.22937	down
A_33_P3332112	FAS	2.00547	up
A_33_P3252359	BDH1	2.73928	up
A_32_P83098	SCNN1B	20.8103	up
A_23_P125303	IGSF1	-2.03234	down
A_23_P70670	CD83	-5.46241	down
A_23_P342934	TLE3	-2.47334	down
A_21_P0000757	LOC100507377	-2.1342	down
A_33_P3368358	NEDD9	2.18457	up
A_33_P3242733	PKDCC	2.90344	up
A_21_P0014697	LOC100509315	-2.5298	down
A_23_P321511	41336	-2.02022	down
A_23_P167005	GPR160	-3.03003	down
A_24_P137897	IFRD1	-2.02371	down
A_23_P112774	PTP4A3	2.72836	up
A_23_P149626	PLEKHG5	-3.87661	down
A_33_P3326210	ESCO2	-2.14678	down
A_23_P356004	KCNIP3	2.35907	up
A_23_P46105	HAO2	5.40182	up
A_33_P3271341		-2.10339	down
A_23_P310560	NUDT16	2.20074	up
A_32_P30649	ETV5	-4.2727	down
A_33_P3411632	TMEM121	-2.33154	down
A_33_P3423551	IER3	-17.3715	down
A_19_P00316105	L3MBTL1	2.5565	up
A_33_P3381265	CYB5R2	-4.15048	down
A_23_P81683	GPRC6A	2.05756	up
A_23_P104046	BPNT1	2.68227	up
A_23_P51699	ARHGEF2	-2.32003	down
A_24_P399230	WFIKKN2	-2.87484	down
A_33_P3379454	UHRF1	-2.05088	down
A_33_P3258013	UBE3B	2.0203	up
A_23_P58983	TBC1D22B	-2.15496	down
A_23_P6935	CD47	-2.08389	down
A_21_P0009356	XLOC_012564	-3.14551	down
A_21_P0011344	RHPN2	-2.03773	down
A_33_P3264662	CYP27C1	-2.98291	down
A_33_P3286151	LOC100132891	-2.96295	down
A_23_P16469	PLAUR	-13.8533	down
A_32_P890614	LOC100268168	-3.56539	down
A_33_P3400578	HLF	16.3346	up
A_23_P211110	SIM2	-3.36436	down
A_33_P3413845	TIMM13	2.19098	up
A_23_P5903	SLCO4A1	-3.01449	down
A_23_P78053	FAM117A	3.04575	up
A_33_P3228807	SPEG	-5.37394	down
A_23_P12884	GRK5	-2.20644	down
A_23_P126388	SH3BGRL3	-2.40795	down
A_33_P3387524	DEPDC1	-3.37828	down
A_33_P3332252	TUBAL3	-3.28198	down
A_23_P34375	TCEA3	-4.5269	down
A_23_P139864	GSG1	7.42653	up
A_23_P398566	NR4A3	-2.27622	down
A_33_P3354464	LOXL1	-2.62489	down
A_23_P207850	TNS4	4.31738	up
A_23_P105012	HRASLS2	7.47147	up
A_23_P78014	TUBG2	-2.01206	down
A_24_P941217	SGPP2	42.1148	up
A_33_P3213311		-2.02238	down
A_23_P165360	ASB1	-2.56022	down
A_23_P88580	ARID3B	-2.52305	down
A_23_P333029	C8orf47	2.39504	up
A_21_P0013230	INTS4	-2.45957	down
A_23_P214168	COL12A1	2.19152	up
A_23_P38537	KRT16	4.63089	up
A_23_P214658	PBX2	-2.24127	down
A_33_P3245824	PQLC1	2.38049	up
A_23_P48771	C14orf159	2.22567	up
A_23_P321034	INADL	3.12761	up
A_23_P356684	ANLN	-2.79625	down
A_23_P97283	PAQR6	3.48269	up
A_33_P3277447	SLC26A2	6.01692	up
A_32_P24140	GAS2	5.23781	up
A_21_P0009476	XLOC_012670	2.2995	up
A_33_P3294031	KCNQ1OT1	2.70044	up
A_24_P236799	RAB31	-4.24107	down
A_21_P0010980	MALAT1	3.13825	up
A_23_P46871	SLC29A3	2.36874	up
A_24_P413884	CENPA	-2.46551	down
A_33_P3242952	FAM72A	-3.31324	down
A_21_P0012298	XLOC_l2_009539	2.9094	up
A_23_P155057	CYTH4	-7.5156	down
A_23_P153571	IGFL2	6.49158	up
A_21_P0003218	XLOC_002585	16.4025	up
A_24_P10214	STXBP6	2.04062	up
A_24_P358146		-2.17714	down
A_24_P141214	STOM	13.246	up
A_23_P203920	SSPN	-2.09458	down
A_24_P156501	EBF1	-11.6539	down
A_23_P259621	LAT2	-6.03168	down
A_23_P5983	PLTP	-2.31715	down
A_23_P204998	FARP1	2.82983	up
A_23_P213102	PALLD	2.31347	up
A_33_P3326105	RNF216	3.30731	up
A_32_P107617	SFTPD	431.889	up
A_33_P3244803	ACOX1	2.08503	up
A_23_P20852	AUH	2.07654	up
A_23_P51936	TNFRSF9	-4.15162	down
A_24_P208345	SLC45A3	-2.11206	down
A_23_P331670	PYGB	2.87213	up
A_33_P3278649	ENTPD2	9.42646	up
A_32_P148745	VWDE	2.2341	up
A_33_P3716128	SMC4	-2.14361	down
A_19_P00321390	LOC100422737	4.35563	up
A_32_P62963	KRT16P2	5.60018	up
A_23_P105409	MAP3K12	-3.29031	down
A_21_P0012811	XLOC_l2_011322	16.8419	up
A_33_P3376214	FMO5	2.84233	up
A_23_P156180	SLC22A4	-3.13353	down
A_23_P151820	RIN3	-3.92136	down
A_33_P3272921	ARID3A	-3.69957	down
A_33_P3295550	TET1	2.46043	up
A_23_P70785	AIM1	2.45212	up
A_21_P0014549	LOC100506110	6.36165	up
A_23_P416395	STC2	-4.10135	down
A_23_P155052	APOL6	-2.52705	down
A_23_P2181	CYB5R2	-4.16507	down
A_23_P211080	IFNAR2	-2.97073	down
A_23_P115519	LCE3D	53.4171	up
A_23_P132027	SPAG4	-2.7323	down
A_23_P304897	BDKRB2	-8.60317	down
A_33_P3389658	PDE4D	-2.30386	down
A_24_P181254	OLFM4	20.131	up
A_33_P3406661	TMEM63C	36.731	up
A_23_P414654	RAB37	-4.54691	down
A_21_P0010904	XLOC_l2_002110	4.88642	up
A_23_P106727	RAB11FIP3	3.15732	up
A_33_P3247205	41334	3.75631	up
A_33_P3293381	RASSF4	3.50354	up
A_24_P334300	FGF12	-8.05156	down
A_21_P0011426	KIAA0664L3	2.09153	up
A_23_P52727	NAV2	4.80622	up
A_32_P70315	TIMP4	3.61125	up
A_23_P86064	HHIPL2	-3.62502	down
A_23_P435521	TMEM106A	-2.15402	down
A_19_P00807628	FLJ46906	-2.50883	down
A_33_P3250887	SYCE3	-2.38269	down
A_23_P42909	TMEM139	2.89288	up
A_33_P3291484	ST8SIA4	-5.66497	down
A_23_P45560	GPR143	5.82237	up
A_23_P2573	TMEM117	2.04282	up
A_33_P3405068	NAV1	-2.50659	down
A_24_P218979	CDCA3	-2.04162	down
A_24_P385313	PTPRF	-2.36253	down
A_21_P0004499	XLOC_004325	-4.70359	down
A_23_P106887	FUS	-2.7794	down
A_23_P71855	C5	5.24162	up
A_21_P0005825	XLOC_007065	-19.516	down
A_21_P0002123	XLOC_002408	-2.95056	down
A_33_P3264926	SAMD4A	-2.23196	down
A_24_P61490	NKX2-1	10.4018	up
A_24_P416997	APOL3	-2.09049	down
A_33_P3238330	FAM151A	2.9768	up
A_33_P3242543	MAOA	107.522	up
A_23_P19816	RNF32	-2.47969	down
A_23_P93562	SESN1	2.20211	up
A_21_P0008575	LOC145757	-2.01815	down
A_23_P139527	HPD	46.6497	up
A_33_P3461129	DKFZP564C196	2.08779	up
A_23_P363174	HIST1H2AL	-2.54908	down
A_23_P254120	FBXO9	2.07531	up
A_24_P838448	LINC00340	-3.15157	down
A_23_P74609	G0S2	-3.33151	down
A_24_P90097	ADD3	2.11553	up
A_33_P3354374	LOC100507410	7.74861	up
A_23_P385105	PLCD4	-2.02242	down
A_33_P3779229	GK5	3.20256	up
A_23_P211631	FBLN1	4.88328	up
A_23_P214300	GSTA2	3.1655	up
A_24_P229164	HIP1R	2.6989	up
A_21_P0005964	XLOC_007064	-35.941	down
A_23_P54918	LDHD	6.4954	up
A_23_P318284	GPD1L	2.37967	up
A_24_P257579	EPB41L4A	26.9582	up
A_19_P00321259	LOC100505633	7.93857	up
A_23_P76159	EEA1	2.68836	up
A_23_P254507	HOPX	5.06771	up
A_24_P935682	LOC100131541	-2.21832	down
A_23_P155755	CXCL6	2.02358	up
A_33_P3880302	EPHB2	-9.5273	down
A_23_P97541	C4BPA	6.42807	up
A_19_P00317897		2.87718	up
A_21_P0009558	XLOC_012847	-2.51134	down
A_23_P36972	ZIC2	-3.04164	down
A_24_P413669	PFKFB2	2.90011	up
A_33_P3316522	DEFB124	3.35602	up
A_23_P375165	TEX19	2.404	up
A_23_P145786	MLXIPL	2.38311	up
A_23_P376488	TNF	-4.9211	down
A_32_P152195	STAC2	46.6801	up
A_23_P121665	SORCS2	-2.29221	down
A_24_P374943	CXADR	-2.10496	down
A_33_P3607359	LOC399815	-2.13438	down
A_23_P100127	CASC5	-2.16798	down
A_21_P0005020	PSORS1C3	2.22822	up
A_24_P402438	TGFB2	-4.53726	down
A_23_P87013	TAGLN	-2.47983	down
A_33_P3319957		-2.07819	down
A_21_P0000203	ODF2	-2.09688	down
A_33_P3372413		-2.10963	down
A_21_P0013591	LOC100507540	2.0608	up
A_33_P3378514	PDE5A	-2.3362	down
A_23_P129695	VASN	-3.25174	down
A_33_P3415092	CLCN5	2.67555	up
A_23_P62967	DISC1	-2.03457	down
A_33_P3343210	SLC25A37	-3.33978	down
A_21_P0008443	XLOC_011038	4.74058	up
A_21_P0009817	XLOC_013686	3.23234	up
A_19_P00317314	IGSF23	3.43246	up
A_21_P0000052	DISC1	-2.05159	down
A_33_P3239347	NKX3-1	-2.79385	down
A_23_P399255	RNF182	-5.72452	down
A_33_P3315906	PTP4A3	3.83734	up
A_23_P96599	TMSB15B	-2.39064	down
A_23_P96087	H1FX	-3.11509	down
A_24_P89701	IMPDH1	2.4052	up
A_33_P3270776	HTRA3	2.49414	up
A_33_P3816688	PPARGC1B	6.20521	up
A_33_P3223860		6.76585	up
A_24_P295010	SERPINB9	-2.05921	down
A_21_P0002281	XLOC_001643	-65.7328	down
A_23_P207201	CD79B	-2.7488	down
A_23_P61447	ETFDH	2.26242	up
A_21_P0008459	XLOC_011068	-13.1085	down
A_33_P3289406	LOC91450	3.20484	up
A_21_P0014712	LOC100509621	2.05136	up
A_33_P3235706	ZCCHC11	2.51248	up
A_21_P0013731	XLOC_l2_015239	-2.32857	down
A_23_P81898	UBD	10.9673	up
A_23_P149892	CSGALNACT2	-2.24071	down
A_23_P209904	GPC1	2.30624	up
A_33_P3287218	GSTK1	2.01286	up
A_33_P3389634	CAPG	2.0308	up
A_24_P29595	STXBP5	2.0052	up
A_21_P0009524	XLOC_012761	-3.12689	down
A_33_P3420266	ANKRD20A2	-2.51555	down
A_33_P3336252	OR7E37P	2.26048	up
A_33_P3288942	FAM107B	-3.15218	down
A_33_P3363188	FLJ43315	-3.55142	down
A_24_P300302	ZNF300P1	31.0384	up
A_33_P3249354	CCDC99	-2.41338	down
A_19_P00320229	FLJ46906	-2.91595	down
A_23_P364613	HOGA1	19.4005	up
A_33_P3302632	HIST1H2BE	-2.57276	down
A_23_P160582	HYI	-2.30966	down
A_21_P0000425	SNORD114-28	-3.67435	down
A_33_P3514487	VSTM1	-2.60285	down
A_23_P128215	SOCS2	-5.04244	down
A_33_P3287610		7.27382	up
A_33_P3268472	CTSC	-4.80496	down
A_23_P258088	PACSIN1	2.303	up
A_33_P3371663	LTK	6.49701	up
A_23_P125233	CNN1	-4.43797	down
A_24_P63019	IL1R2	6.21874	up
A_23_P421011	KAZALD1	-2.44555	down
A_24_P941148	HAUS6	-2.76015	down
A_23_P380208	VEPH1	24.7813	up
A_33_P3214481	P4HA1	-2.04777	down
A_23_P217938	SPHAR	2.41704	up
A_33_P3772937	KRT8P12	4.51241	up
A_33_P3229487	OR4X1	3.09483	up
A_24_P348806	PLEKHA7	6.35105	up
A_33_P3423941	IFITM1	-2.53543	down
A_33_P3412143	RASSF10	-54.23	down
A_23_P2920	SERPINA3	145.641	up
A_21_P0003566	XLOC_003441	12.4391	up
A_23_P26386	TPPP3	-5.06344	down
A_24_P268676	BHLHE40	-2.22786	down
A_21_P0013451	XLOC_l2_013972	-2.08644	down
A_23_P151506	PLEK2	-3.20521	down
A_32_P7316	BDNF	-2.24663	down
A_33_P3375002	LOC144481	-5.39906	down
A_23_P129075	WDR76	-2.498	down
A_23_P254025	ZFP37	-2.07795	down
A_33_P3305467		2.31	up
A_32_P196263	ADAMTS9	-3.2893	down
A_24_P911607	WNT7B	-4.13885	down
A_21_P0009146	FLJ40194	-3.41271	down
A_33_P3748410		3.31377	up
A_24_P212481	MCTP1	-3.18001	down
A_33_P3372099	DDIT4L	-2.84768	down
A_23_P130158	WNT3	-2.08317	down
A_33_P3605269	KRT8P41	2.55526	up
A_23_P406385	FBXL16	19.3218	up
A_23_P51548	MGST3	3.04333	up
A_23_P1331	COL13A1	-75.4584	down
A_33_P3359022	IRGC	-17.1243	down
A_23_P160720	BATF3	-2.00251	down
A_24_P87036	ANO1	17.3156	up
A_33_P3221489	KIRREL	-3.58746	down
A_21_P0009341	LOC645638	7.64985	up
A_23_P501007	EFEMP1	3.57307	up
A_21_P0006272	XLOC_007718	3.88626	up
A_23_P35564	SEC31B	2.50577	up
A_21_P0001841	XLOC_001378	-2.18919	down
A_33_P3315375	SLFN11	-2.79669	down
A_24_P133584	MFGE8	4.48422	up
A_24_P943815	PNPLA4	2.77151	up
A_33_P3368014	HVCN1	-3.02021	down
A_23_P325676	ZNF653	-2.24768	down
A_23_P423197	RXRA	2.5154	up
A_24_P401768	AMOTL1	-2.43765	down
A_21_P0008388	XLOC_010931	2.00549	up
A_33_P3265185	CSNK1E	-2.28483	down
A_33_P3365134	PPP1R13B	2.71995	up
A_23_P16722	DOCK10	-4.30426	down
A_24_P361427	TBC1D29	2.33793	up
A_33_P3309491	PTPRU	4.77222	up
A_33_P3802966		3.01043	up
A_24_P197537	PDE8B	14.3462	up
A_23_P206626	SCNN1G	56.7463	up
A_23_P43273	EXT1	-2.41822	down
A_21_P0014592	LOC100507575	2.91037	up
A_21_P0013372	XLOC_l2_013301	14.9206	up
A_21_P0003544	LOC100509240	-18.6044	down
A_33_P3218925	STEAP2	-3.19848	down
A_23_P321935	OSBP2	-2.63557	down
A_24_P225616	RRM2	-2.43685	down
A_33_P3312436	LOC646629	25.9897	up
A_33_P3270102	RNF126	2.63506	up
A_24_P136866	SLC8A1	-2.7744	down
A_23_P1552	CTSC	-3.51086	down
A_21_P0013543	DDX11L10	-2.50322	down
A_23_P151046	KLRC1	-8.7364	down
A_33_P3338928	DAB2	2.30501	up
A_23_P4036	TEX2	5.0303	up
A_33_P3222307	LOC100129380	2.43878	up
A_23_P510	PLD5	9.21171	up
A_24_P475349	RAB6B	2.37574	up
A_24_P334130	FN1	2.2731	up
A_24_P270728	NUPR1	20.3458	up
A_23_P19030	ARSI	-2.49838	down
A_33_P3839334	LOC153546	2.58127	up
A_33_P3346891	MYBL1	-2.17816	down
A_33_P3329088	PRSS8	3.28113	up
A_21_P0008609	XLOC_011210	7.93747	up
A_33_P3399788	SERPINA3	57.2423	up
A_24_P49747		-2.12916	down
A_33_P3212555	PROS1	4.36337	up
A_32_P60065	F2RL2	-6.86815	down
A_21_P0005210	LOC100505904	-2.44853	down
A_24_P934563	MTCH2	2.09818	up
A_23_P61674	CLK4	2.15733	up
A_33_P3298387	PLK1	-2.37329	down
A_24_P277367	CXCL5	-13.6828	down
A_19_P00321010	LOC100505633	5.84432	up
A_23_P26511	GDPD3	-4.35754	down
A_21_P0011378	XLOC_l2_004951	-2.71578	down
A_24_P397386	LIFR	7.93878	up
A_33_P3293164	CHGA	2.35058	up
A_21_P0010993	XLOC_l2_002433	-4.14276	down
A_23_P58464	PCDHB6	2.66052	up
A_21_P0009700	XLOC_013027	2.07863	up
A_23_P127394	CRY2	2.61237	up
A_33_P3293469	LOC100128105	-3.24391	down
A_21_P0000445	SNORD116-6	2.67038	up
A_23_P397293	LY6K	-6.67631	down
A_33_P3256738	C9orf100	-2.02798	down
A_21_P0007962	LINC00460	-2.90933	down
A_24_P369656	TRIM9	-4.75113	down
A_23_P64785	ZNF641	-3.19685	down
A_23_P139669	SLC2A3	-2.37619	down
A_21_P0002939	XLOC_002601	-2.59376	down
A_33_P3316508	RUNX2	3.05161	up
A_23_P106362	AQP9	6.98139	up
A_33_P3301219	FAM27A	-2.72229	down
A_21_P0007829	LOC100287314	-4.01249	down
A_33_P3215565		2.24685	up
A_23_P253571	PHF5A	-2.71911	down
A_23_P30069	DDX60L	-2.6036	down
A_33_P3315929	PTBP3	-2.04454	down
A_33_P3399571	VNN1	-6.67638	down
A_33_P3306802	LOC100130916	3.21845	up
A_21_P0013708	XLOC_l2_015034	-2.11346	down
A_23_P88106	MCF2L	5.91478	up
A_23_P154962	RIMBP3	-2.40693	down
A_23_P143774	MOV10L1	-3.2522	down
A_24_P122137	LIF	-5.70258	down
A_23_P313632	FUT8	-2.17499	down
A_33_P3346448	PCDH11X	2.02368	up
A_24_P150466	SMOC1	-6.60795	down
A_23_P45751	CLCA4	2.50476	up
A_21_P0009405	XLOC_012452	2.6083	up
A_24_P183150	CXCL3	-57.1959	down
A_33_P3330039	PLEKHO1	-2.78879	down
A_33_P3507542	LEPREL2	-2.95606	down
A_24_P83678	MMS22L	-2.41104	down
A_23_P409888	FAM83C	-5.98542	down
A_32_P196193	PAQR9	-2.40846	down
A_23_P383422	NFKBID	-2.41272	down
A_21_P0005647	XLOC_006690	-7.16578	down
A_21_P0008990	XLOC_011817	2.10974	up
A_33_P3360341	GATA3	4.80389	up
A_23_P169494	ORM1	26.0747	up
A_33_P3314525	CRYM-AS1	-2.78307	down
A_23_P91390	THBD	7.13735	up
A_23_P143190	MYBL2	-2.20917	down
A_33_P3246985	PDE4DIP	4.1926	up
A_33_P3355724	UMODL1	3.65551	up
A_21_P0000448	SNORD116-12	2.84329	up
A_21_P0014746	LOC100652965	2.14111	up
A_23_P351757	PLCD3	2.00051	up
A_23_P128281	KLRC3	-11.6519	down
A_23_P32165	LHX2	-3.5606	down
A_23_P324319	SPAG11B	3.9175	up
A_33_P3320538	NUPL1	-2.1374	down
A_21_P0002419	XLOC_002041	3.7879	up
A_23_P68072	WDR54	-2.19221	down
A_23_P146444	CORO2A	7.99339	up
A_24_P133253	KITLG	4.11045	up
A_23_P357794	MTBP	-2.26563	down
A_33_P3236177	ANG	3.00688	up
A_24_P636882	STK17B	2.22824	up
A_23_P70249	CDC25C	-2.17627	down
A_23_P215479	CLIP2	-3.86933	down
A_33_P3256920	WNT7B	-8.26717	down
A_21_P0000044	STEAP1B	-6.36498	down
A_21_P0000450	SNORD116-26	2.42621	up
A_21_P0002006	XLOC_001966	2.19227	up
A_24_P160401	CDCP1	-9.50131	down
A_33_P3303717	ACADL	5.50287	up
A_21_P0011889	XLOC_l2_007832	8.6128	up
A_33_P3244793	GADL1	-12.461	down
A_21_P0005927	XLOC_006726	3.45711	up
A_33_P3221353	KIAA0564	2.25013	up
A_21_P0014365	LOC100287082	-2.07201	down
A_21_P0010304	ANKRD30A	3.07708	up
A_32_P51848	FAM105A	20.4642	up
A_33_P3381996		-2.02598	down
A_24_P309594	SLC48A1	3.81399	up
A_32_P77102	LOC100128420	18.0641	up
A_24_P48204	SECTM1	4.25192	up
A_21_P0008689	XLOC_011375	-235.257	down
A_23_P30495	HMGCR	2.09546	up
A_19_P00320664	FLJ46906	-2.3766	down
A_33_P3370600	C17orf110	-4.03742	down
A_33_P3348288	RHOBTB1	2.04245	up
A_33_P3376444	ZDHHC23	-2.15763	down
A_23_P368126	AHCYL1	2.13127	up
A_33_P3279311		-4.42233	down
A_23_P388146	ZNF587	-2.09275	down
A_33_P3386150	NRADDP	4.52077	up
A_23_P64980	SLC6A13	3.1039	up
A_33_P3340205	DDTL	2.03344	up
A_21_P0007715	XLOC_010104	4.43163	up
A_21_P0001128	XLOC_000822	4.26914	up
A_33_P3343250	GPR1	21.7098	up
A_33_P3309054		2.05516	up
A_23_P128759	SERPINA10	-2.38422	down
A_33_P3461258	DEFA11P	-13.2586	down
A_33_P3347697	NOVA1	-2.55202	down
A_23_P109895	SLC26A6	2.15329	up
A_33_P3332329	LOC120824	2.44699	up
A_24_P937306	AP1S2	-3.01239	down
A_23_P119353	RASIP1	-2.13084	down
A_32_P87013	IL8	-23.9957	down
A_23_P155477	C3orf18	2.51684	up
A_23_P148088	FGG	67.0491	up
A_24_P58501	OR4F4	2.18215	up
A_33_P3369401	CYP24A1	-6.63136	down
A_33_P3227269	FLJ45983	2.56594	up
A_33_P3326439		-35.5812	down
A_33_P3295738	CNGB1	2.01041	up
A_33_P3324750		-8.43314	down
A_32_P97169	GPC6	4.41483	up
A_33_P3242373	AFF1	3.40442	up
A_33_P3393927	MTMR11	-5.18671	down
A_21_P0009510	XLOC_012735	2.06683	up
A_19_P00813544	XLOC_010897	-7.12976	down
A_33_P3307495	STRA6	4.47157	up
A_33_P3292540	CDKN2C	2.20361	up
A_21_P0012194	XLOC_l2_009181	-5.64859	down
A_23_P64721	HCAR3	-3.8174	down
A_23_P96965	SYNC	2.40509	up
A_24_P67395	KRT8	3.39714	up
A_24_P943301	PEAR1	-5.95028	down
A_33_P3315564	SULT1C3	4.04718	up
A_24_P305784	SPANXB2	-12.8641	down
A_21_P0003595	XLOC_003501	2.33972	up
A_21_P0007483	SSPN	-16.2359	down
A_24_P115967	DAGLA	2.76543	up
A_24_P208909	TRIM2	2.44709	up
A_21_P0014941	SDIM1	-8.90933	down
A_32_P146113	C6orf81	2.83078	up
A_33_P3331376	EPHB2	-8.71792	down
A_21_P0008015	XLOC_010694	9.20302	up
A_33_P3353552	SLC48A1	3.03467	up
A_24_P277657	GMPR	32.579	up
A_21_P0009289	XLOC_012365	-3.54063	down
A_33_P3211929	RCOR2	-2.3366	down
A_23_P58588	SLIT3	-3.5617	down
A_33_P3306159	TNRC18	-2.57158	down
A_23_P59261	TPBG	-7.36801	down
A_23_P203949	DDX11	-2.12592	down
A_23_P31873	RAB11FIP1	3.55928	up
A_21_P0009128	LOC283867	2.93629	up
A_33_P3374378	GTDC1	3.96055	up
A_21_P0004567	XLOC_004924	-8.866	down
A_21_P0007702	XLOC_010054	5.85697	up
A_21_P0002557	XLOC_002543	3.52177	up
A_32_P126229	FLJ23152	2.01957	up
A_23_P256948	MSC	-3.66547	down
A_24_P291978	ADCK2	-2.06528	down
A_21_P0012186	XLOC_l2_009139	2.26772	up
A_21_P0002964	XLOC_002680	2.61658	up
A_21_P0008240	XLOC_010428	17.8125	up
A_33_P3289721	CDRT1	2.27807	up
A_23_P132763	VGLL3	2.88772	up
A_33_P3363420	FRMD3	14.6249	up
A_21_P0008080	XLOC_010423	12.22	up
A_33_P3394272	LINC00473	-10.2848	down
A_33_P3321697	EPB41L4A	26.1869	up
A_33_P3373403	PLEKHO1	-2.33928	down
A_21_P0014514	LOC100131774	-2.67246	down
A_23_P212844	TACC3	-2.11855	down
A_21_P0009725	XLOC_013100	22.7107	up
A_33_P3887888	FLJ44511	2.49835	up
A_23_P354908	NMNAT2	-2.32407	down
A_23_P204640	NANOG	2.22596	up
A_23_P40453	CBR3	-4.21435	down
A_23_P19134	GPR98	-4.19071	down
A_21_P0006340	XLOC_007275	2.29485	up
A_23_P169039	SNAI2	6.91451	up
A_33_P3342563	PITPNM3	6.68288	up
A_21_P0008041	XLOC_010330	-3.06691	down
A_23_P321501	DHRS2	-2.08977	down
A_23_P124417	BUB1	-2.58915	down
A_21_P0007292	XLOC_009320	2.154	up
A_21_P0012451	PROS1	4.2836	up
A_33_P3413821	KIRREL	-3.04515	down
A_23_P45517	PPP2R3B	-2.71541	down
A_23_P15394	CD68	-4.55245	down
A_21_P0002038	XLOC_002044	3.34759	up
A_33_P3266255	CSGALNACT2	-3.32179	down
A_23_P42718	NFE2L3	-3.15155	down
A_33_P3288189	RHOBTB3	3.60216	up
A_23_P253350	C8orf4	-2.25996	down
A_32_P100439	C7orf41	2.37105	up
A_33_P3289236	HPR	6.18796	up
A_33_P3291264		-2.90737	down
A_33_P3352557	DMRTA2	-2.30591	down
A_23_P15146	IL32	-2.28835	down
A_21_P0000555	PCNAP1	2.41271	up
A_24_P935986	BCAT1	-2.22441	down
A_21_P0001634	XLOC_001228	-14.4172	down
A_33_P3264895	RHEBL1	-4.03695	down
A_33_P3255304	GGT5	8.05024	up
A_21_P0001478	XLOC_000737	-2.22409	down
A_23_P152462	STX1B	-3.89403	down
A_24_P108301	RTTN	-3.70795	down
A_23_P66798	KRT19	-2.55519	down
A_21_P0013088	SMS	-2.3663	down
A_33_P3247332		17.1876	up
A_24_P225970	SGOL1	-2.286	down
A_32_P104000	DCUN1D3	3.35672	up
A_21_P0007621	XLOC_009864	-13.9744	down
A_23_P152838	CCL5	-12.2912	down
A_23_P250164	HGD	26.0397	up
A_24_P250499	RPRD1B	2.25962	up
A_23_P30634	BACH2	2.20502	up
A_23_P258018	MYL5	2.09145	up
A_21_P0005827	XLOC_007069	-2.41703	down
A_33_P3334250		-3.11126	down
A_33_P3382147	STARD13	2.01554	up
A_32_P106194	TMEM92	-4.38265	down
A_23_P150979	MUCL1	5.36475	up
A_24_P306443	LOC100233156	2.07177	up
A_33_P3355538	CERKL	-14.2565	down
A_24_P577694	ADCY1	-2.39528	down
A_23_P28733	RBL1	-2.01501	down
A_33_P3391778	RALYL	-8.60178	down
A_32_P8546	LINC00473	-17.934	down
A_33_P3387352		-2.00238	down
A_21_P0009076	XLOC_012035	-2.13476	down
A_23_P127584	NNMT	17.0386	up
A_21_P0002392	XLOC_001964	3.90224	up
A_21_P0003500	XLOC_004066	10.4775	up
A_23_P427760	PIWIL4	-2.08707	down
A_19_P00321345		2.01543	up
A_23_P28815	CYP24A1	-6.94236	down
A_23_P50591	KCNK6	-2.90894	down
A_33_P3244834		3.28975	up
A_33_P3313920	KIR2DL2	23.2879	up
A_33_P3382999	PSAPL1	19.5492	up
A_33_P3502914	ZDHHC8P1	2.57359	up
A_21_P0001429	XLOC_000587	6.45806	up
A_23_P119254	ASF1B	-2.33553	down
A_23_P45999	FBXO2	4.03862	up
A_23_P388168	RAB3B	-5.71835	down
A_19_P00808586	LOC152742	20.4722	up
A_23_P149064	PTPRU	2.10995	up
A_33_P3268734		2.26994	up
A_21_P0002567	XLOC_001327	14.7345	up
A_33_P3329344	FASN	2.07718	up
A_21_P0007424	XLOC_009608	-2.59763	down
A_19_P00811717	LOC100652903	-2.49133	down
A_23_P52336	UNC5B	6.2643	up
A_21_P0012452	XLOC_l2_010267	7.92132	up
A_21_P0003077	XLOC_002967	6.78413	up
A_23_P156289	OSMR	-2.12157	down
A_21_P0007561	XLOC_009764	4.0687	up
A_21_P0009542	XLOC_012810	17.0287	up
A_23_P6223	SCAF4	-2.0075	down
A_21_P0009204	XLOC_012583	5.38952	up
A_33_P3393801	PDZK1IP1	5.07196	up
A_23_P253692	GPR64	18.6824	up
A_21_P0010817	XLOC_l2_001549	2.09251	up
A_32_P190416	MAP7	-2.08392	down
A_23_P70480	HIST1H4L	-2.1599	down
A_21_P0011517	KRT14	3.07159	up
A_21_P0003945	XLOC_004242	2.37768	up
A_24_P100830	AMN1	-2.01646	down
A_24_P329487	FAM84B	-4.22071	down
A_32_P132317	GPR155	2.40949	up
A_32_P100109	REPS2	3.57273	up
A_21_P0014610	LOC100506941	5.6013	up
A_21_P0011455	XLOC_l2_005393	-2.34272	down
A_21_P0014461	LOC100506934	18.0121	up
A_23_P121614	MUC7	2.26311	up
A_33_P3221783	TSLP	-21.0554	down
A_23_P218597	NPAS2	-3.66012	down
A_21_P0013246	UPK3B	2.12859	up
A_33_P3271284	C20orf112	-5.49336	down
A_21_P0000485	SNORD77	-2.10995	down
A_23_P90944	SCN7A	-5.29631	down
A_21_P0008911	XLOC_011670	2.17724	up
A_24_P937325	FGD4	8.38539	up
A_23_P39364	HOMER3	-3.40724	down
A_33_P3349045	IL4R	-2.87471	down
A_23_P94434	HRCT1	6.99621	up
A_33_P3568504	PPP1R1C	-11.6456	down
A_33_P3342081	PRDM1	4.32736	up
A_21_P0012739	LOC100507487	3.3236	up
A_23_P106042	CMTM5	-2.33715	down
A_33_P3270252	OR1B1	-4.28325	down
A_21_P0014044	LOC100653094	-35.7902	down
A_24_P941376	ZNF473	-2.31675	down
A_23_P338505	C19orf40	-2.24826	down
A_23_P366936	KRT6C	120.382	up
A_21_P0001158	XLOC_000930	-7.45603	down
A_33_P3288844	IL6R	2.45864	up
A_33_P3210561		7.04393	up
A_23_P1352	SFRP5	9.43933	up
A_33_P3340094	FLJ45832	4.42677	up
A_24_P330773	CALCOCO2	2.66976	up
A_21_P0006299	XLOC_007800	-2.73385	down
A_33_P3345821		3.44664	up
A_33_P3310039	FAM18A	2.29726	up
A_21_P0004242	XLOC_004350	2.26229	up
A_24_P595237	SYNDIG1L	-2.69086	down
A_23_P112859	CST1	4.5331	up
A_23_P135061	CORO2A	2.69008	up
A_23_P306105	GALNT1	2.07118	up
A_24_P392151	C11orf86	-2.90858	down
A_19_P00320193	XLOC_004829	-2.46885	down
A_21_P0000609	TRPA1	-11.3115	down
A_23_P25396	NR1H4	5.04654	up
A_21_P0009865	XLOC_013582	-2.08423	down
A_33_P3330120		3.00948	up
A_21_P0001231	XLOC_001228	-11.4274	down
A_21_P0004715	XLOC_005566	-4.56355	down
A_23_P209360	KLHL29	5.0509	up
A_32_P232214	LOC388630	7.14608	up
A_33_P3412798	FRG2B	-12.8939	down
A_33_P3245517	LOC441666	-5.68143	down
A_19_P00322339	LOC100507127	-2.79366	down
A_33_P3234048	LOC100131878	-4.20679	down
A_21_P0008597	XLOC_011181	2.90886	up
A_23_P378416	GPM6B	6.18681	up
A_33_P3397443	PKMYT1	-2.45532	down
A_23_P58082	CCDC80	4.06519	up
A_33_P3606685	LOC283403	-3.35025	down
A_21_P0003637	XLOC_003650	-13.6489	down
A_33_P3286162		12.7182	up
A_23_P205531	RNASE4	3.25121	up
A_21_P0000411	SNORD114-14	-2.53161	down
A_23_P203540	EHF	5.82133	up
A_19_P00803499		-2.62273	down
A_24_P362595	PAX3	-2.15132	down
A_21_P0002516	XLOC_002377	2.47341	up
A_33_P3302344	LOC100128320	7.35888	up
A_33_P3213134		2.05787	up
A_33_P3213512	COQ5	3.02191	up
A_33_P3280521	MFAP3L	2.1295	up
A_21_P0003338	XLOC_003465	-25.3821	down
A_33_P3354106	KPNA7	-2.43761	down
A_33_P3301221	LOC100129110	2.49653	up
A_21_P0008955	XLOC_011750	21.622	up
A_24_P134392	HSPA13	-2.40655	down
A_23_P501961	L3MBTL1	2.88301	up
A_33_P3424803	HLA-C	-5.34459	down
A_24_P247074		3.92714	up
A_33_P3251024	LRRTM2	10.3425	up
[truncated: 1,725 more rows]
