# Supplementary material for: Macrophage-secreted interleukin-35 regulates cancer cell plasticity to facilitate metastatic colonization
Source: Nat Commun. 2018 Sep 14;9:3763. doi: 10.1038/s41467-018-06268-0 (PMC6138674; doi:10.1038/s41467-018-06268-0)
Supplement: Supplementary file 4 — Supplementary Data 2 [file 41467_2018_6268_MOESM4_ESM.xlsx]

## Sheet: 工作表1
Supplementary Data 2 Upregulated and downregulated genes in cDNA microarray analysis of M1-treated A549 vs. M0-treated A549
2X Up and Down		Fold change
ProbeName	GeneSymbol	Fold change([16856_M1.txt] vs [16854_Ctrl.txt])	Regulation([16856_M1.txt] vs [16854_Ctrl.txt])
A_33_P3379396	KRT1	-2.78107	down
A_23_P109034	SDC4	2.59936	up
A_24_P120109	DHX57	-2.65225	down
A_21_P0008159	XLOC_010597	10.2775	up
A_33_P3350056	MT1X	8.46005	up
A_24_P238257	C17orf104	-2.13122	down
A_23_P206140	DNAJA4	2.00226	up
A_23_P101374	CYP2S1	-3.08177	down
A_23_P119907	ANKZF1	2.08275	up
A_23_P146146	ATP6V0D2	-4.19218	down
A_21_P0013214	XLOC_l2_013442	-12.0881	down
A_21_P0004505	XLOC_004405	-15.9431	down
A_21_P0002212	LOC100506235	2.66692	up
A_24_P11575	CRIM1	2.00563	up
A_33_P3368034		5.58302	up
A_23_P36187	SYT8	-2.421	down
A_21_P0013981	CHRM3	3.23158	up
A_21_P0010346	XLOC_014183	6.0199	up
A_33_P3340264	OTOG	3.04733	up
A_21_P0008718	XLOC_011421	-3.36668	down
A_23_P103110	MAFF	4.76234	up
A_21_P0007314	XLOC_009365	-2.60094	down
A_23_P72096	IL1A	12.861	up
A_24_P401090		2.15804	up
A_23_P107587	NPC1	2.09328	up
A_33_P3265619		-3.67533	down
A_33_P3330911	BCAS1	-9.83221	down
A_33_P3381022	ICMT	-3.40817	down
A_21_P0007022	XLOC_008963	3.57383	up
A_21_P0003284	XLOC_003130	8.06017	up
A_23_P22761	SHOX	4.86075	up
A_33_P3378972	UNC5D	-4.05633	down
A_23_P95930	HMGA2	4.29797	up
A_24_P110831	ANO1	-3.00054	down
A_23_P83184	LCN6	19.8792	up
A_33_P3225106	SLITRK2	-2.91535	down
A_23_P360990	DYDC1	-22.7748	down
A_33_P3531373	LOC340340	2.28708	up
A_23_P89431	CCL2	7.44488	up
A_21_P0010751	XLOC_l2_000727	-4.61369	down
A_33_P3340961	SH3GL3	2.10975	up
A_21_P0000197	HIST1H2AG	-2.31414	down
A_23_P361940	CD84	-28.541	down
A_23_P138680	IL15RA	2.45591	up
A_21_P0007884	XLOC_010135	-6.29262	down
A_33_P3418130	UPRT	4.44323	up
A_32_P516818	C3orf55	-2.06849	down
A_33_P3344690	LOC442421	12.1066	up
A_33_P3254096	PI15	4.78371	up
A_33_P3548190	LINC00347	17.8994	up
A_21_P0013984	AK4	2.82281	up
A_21_P0004477	XLOC_005110	-29.6938	down
A_23_P375566	STXBP4	-2.08302	down
A_33_P3385782	ZNF713	-2.38338	down
A_21_P0003026	XLOC_002796	3.98014	up
A_33_P3304170	PIK3CG	9.86198	up
A_23_P204208	KLRD1	28.2263	up
A_21_P0003648	XLOC_003679	-2.06822	down
A_33_P3316728		-8.39979	down
A_33_P3313025		-19.7557	down
A_23_P110569	TRIM36	2.45939	up
A_33_P3267003		-2.64126	down
A_23_P144394	CSN2	5.66119	up
A_23_P83838	CA8	2.76351	up
A_21_P0013813	XLOC_l2_015716	-6.12256	down
A_33_P3388636	FLJ40606	-4.00765	down
A_33_P3305203	LOC283588	-2.38389	down
A_21_P0012141	XLOC_l2_008841	-23.9266	down
A_33_P3360412	PIGQ	-6.38314	down
A_21_P0006918	XLOC_008625	3.2131	up
A_33_P3320241		-2.26301	down
A_33_P3420941	LOC439950	17.1101	up
A_21_P0005398	XLOC_006166	16.695	up
A_33_P3330872	MSL3	8.26179	up
A_33_P3297150		3.58994	up
A_24_P270460	IFI27	13.0378	up
A_33_P3372600	LOC100129119	-3.42079	down
A_33_P3401452	CHD6	-2.9952	down
A_21_P0005086	XLOC_005919	-2.19392	down
A_21_P0013125	FLJ23152	11.057	up
A_23_P43337	FREM1	-8.87603	down
A_33_P3334615	CNGA2	41.0906	up
A_21_P0006562	XLOC_007971	6.43988	up
A_21_P0005224	XLOC_006048	15.9585	up
A_23_P310701	KIAA1383	13.9126	up
A_23_P408206	TBC1D21	-8.30116	down
A_21_P0009206	XLOC_012596	-14.4043	down
A_21_P0002048	XLOC_002078	-2.03581	down
A_21_P0002120	XLOC_002402	-2.86052	down
A_21_P0002913	XLOC_003349	-16.9807	down
A_23_P31453	STEAP1	2.25191	up
A_21_P0004943	XLOC_005466	-2.77114	down
A_21_P0001657	XLOC_000022	2.48621	up
A_33_P3391419	SOBP	6.90253	up
A_21_P0001141	XLOC_000869	-3.74706	down
A_33_P3358712	POLR2M	-25.7897	down
A_21_P0001032	XLOC_000473	-44.3164	down
A_23_P24104	PLAU	2.05324	up
A_33_P3264569		-7.36362	down
A_33_P3418686	HCN4	-13.6227	down
A_21_P0013205	XLOC_l2_013427	2.44274	up
A_32_P377880	GDNF	8.11275	up
A_33_P3383044		26.901	up
A_33_P3741022	LINC00511	-3.6713	down
A_21_P0009428	LOC100505853	2.25918	up
A_33_P3259373	PAR1	18.4586	up
A_21_P0012287	XLOC_l2_009469	-2.44773	down
A_33_P3306413	INCA1	-3.56763	down
A_23_P107744	S1PR5	-2.49109	down
A_23_P110851	TERT	-2.31302	down
A_33_P3271105	PABPC4	-4.13971	down
A_24_P195134		10.2688	up
A_23_P372308	RGMA	-3.33728	down
A_21_P0011213	XLOC_l2_003897	-27.5597	down
A_33_P3214665	MAP2	-2.51339	down
A_23_P250102	CAND2	-3.20822	down
A_21_P0004912	XLOC_005405	-2.50534	down
A_21_P0008289	XLOC_010962	3.976	up
A_23_P29163	GSTTP1	14.1493	up
A_23_P79518	IL1B	32.2794	up
A_21_P0007852	XLOC_009911	13.7315	up
A_21_P0008585	XLOC_011170	15.3006	up
A_33_P3311493	LOC283392	-19.2677	down
A_24_P838483	C12orf74	-14.9045	down
A_21_P0011121	XLOC_l2_003626	11.4663	up
A_33_P3330264	CXCL1	37.5905	up
A_21_P0003131	XLOC_003165	7.88829	up
A_23_P397480	ABCC13	5.01222	up
A_21_P0014451	LOC100287506	3.8622	up
A_21_P0006262	XLOC_007676	4.0214	up
A_23_P415411	HIST1H4E	-2.50656	down
A_33_P3639068	GFRA1	-2.57876	down
A_33_P3245987		-3.0125	down
A_21_P0001785	FLJ33534	-5.28955	down
A_33_P3395206		-3.44308	down
A_23_P2322	TSPAN19	10.6295	up
A_33_P3262376	OTUD7A	2.01131	up
A_21_P0003353	XLOC_003512	6.17234	up
A_33_P3325671	LOC100132731	-2.05294	down
A_23_P305527	TMC2	-3.99007	down
A_21_P0012005	XLOC_l2_007359	4.44933	up
A_21_P0011976	XLOC_l2_008343	-2.29144	down
A_33_P3324695	LOC100506393	-2.52682	down
A_23_P49546	GRIN2C	-2.06055	down
A_21_P0001661	XLOC_000036	-16.1733	down
A_23_P113613	CDCP1	6.46198	up
A_24_P169048	RFPL3-AS1	3.79665	up
A_33_P3221114	JAKMIP1	-61.222	down
A_33_P3569555	ZNF503-AS1	3.56512	up
A_24_P43144	PDE11A	39.7652	up
A_23_P163209	BCL2L10	-2.00322	down
A_32_P161913	C1orf70	-2.06683	down
A_23_P144916	GFPT2	2.10204	up
A_21_P0008788	XLOC_011592	-2.38768	down
A_23_P203173	IL10RA	4.9948	up
A_21_P0007356	XLOC_009451	2.92467	up
A_33_P3215676	MANSC4	23.3708	up
A_23_P309207	ZNF577	19.4356	up
A_21_P0003548	XLOC_004201	13.8247	up
A_33_P3317387	DNAJC3	-4.14708	down
A_21_P0001621	XLOC_001197	66.2757	up
A_23_P435636	DAND5	4.10624	up
A_33_P3321564		-13.594	down
A_33_P3429242	LOC339988	2.59481	up
A_21_P0005891	XLOC_007189	8.25811	up
A_23_P382794	TAS2R20	-13.4259	down
A_21_P0005882	XLOC_007178	3.29535	up
A_23_P39550	TMEM163	-9.67879	down
A_21_P0008251	XLOC_010585	-3.37994	down
A_21_P0006512	XLOC_008054	3.75645	up
A_21_P0007504	XLOC_009913	3.60449	up
A_21_P0014612	LOC100128095	4.38624	up
A_21_P0007065	XLOC_008501	-2.61526	down
A_21_P0004829	XLOC_005150	-4.90726	down
A_33_P3405168	MMAA	2.98625	up
A_33_P3383205	OK/SW-CL.58	3.85535	up
A_23_P121676	CXXC4	-3.9042	down
A_23_P154784	BPIFB1	14.2971	up
A_33_P3361412	SLC22A15	7.13555	up
A_21_P0001393	XLOC_000478	3.25139	up
A_21_P0007445	XLOC_009249	20.5923	up
A_32_P172882	FLJ41350	21.4088	up
A_23_P130027	EPN3	-7.60614	down
A_33_P3328782	DKFZP434L187	5.73489	up
A_33_P3789327	SNORD12B	2.19293	up
A_23_P303423	SLAIN2	6.25184	up
A_23_P84154	ARHGAP15	-16.3602	down
A_24_P250922	PTGS2	14.0942	up
A_24_P170403	C2orf78	-61.4744	down
A_21_P0008168	XLOC_010629	-27.2845	down
A_21_P0006410	XLOC_007911	6.23735	up
A_33_P3359408		-4.3571	down
A_33_P3397051	EXOC8	-2.60367	down
A_24_P272451	C17orf87	2.0975	up
A_24_P220472	SPATA12	2.41739	up
A_21_P0000878	LOC100506655	-3.89539	down
A_21_P0011583	XLOC_l2_006036	6.70186	up
A_24_P400044	NUDT10	6.30165	up
A_23_P137856	MUC1	3.15433	up
A_21_P0001196	XLOC_001095	-5.32056	down
A_19_P00810751	Q2Z8W5	-4.12618	down
A_33_P3338392	PRDM15	-11.671	down
A_21_P0010183	LINC00320	-2.26086	down
A_21_P0002916	XLOC_003365	-15.7044	down
A_23_P169819	EPHA3	-13.7997	down
A_24_P298495	LOC100130744	8.27805	up
A_33_P3283900	CTNS	-2.0271	down
A_19_P00322910	TWIST2	-2.7084	down
A_23_P206359	CDH1	-2.97192	down
A_23_P67932	CXCR1	-2.7716	down
A_21_P0005662	XLOC_006726	-3.02191	down
A_23_P377629	FAM75C2	3.18912	up
A_33_P3420386	GRM6	4.07733	up
A_23_P211136	BRWD1	-2.40237	down
A_21_P0011496	CES1	10.9692	up
A_33_P3217457		-7.34398	down
A_33_P3293808		-11.5476	down
A_23_P216622	FKTN	-4.73151	down
A_33_P3330109	HLA-C	12.5856	up
A_23_P70095	CD74	-12.4179	down
A_33_P3317336		-2.85671	down
A_23_P377291	TGFA	3.83812	up
A_21_P0010488	ZNF605	4.32887	up
A_23_P350808	UNC80	-29.1352	down
A_24_P97374	EOMES	-2.5761	down
A_33_P3259253	CD28	2.60065	up
A_23_P69012	CCR8	19.5533	up
A_24_P418044	HLA-J	14.2293	up
A_23_P205074	SLC46A3	2.74111	up
A_24_P262127	RRAD	3.43743	up
A_21_P0000908	FLJ27354	2.66015	up
A_21_P0000028	SH2D2A	13.6319	up
A_33_P3305973		-4.84943	down
A_21_P0007934	XLOC_010372	-2.13237	down
A_33_P3273629	CCDC144A	-2.11042	down
A_21_P0002376	XLOC_001913	-43.1397	down
A_23_P92334	TMEM156	2.22472	up
A_21_P0012956	XLOC_l2_011793	-23.0023	down
A_33_P3242693	SLC22A11	-2.50519	down
A_33_P3393010	PKDCC	-2.49864	down
A_23_P94275	DKK4	-4.52105	down
A_33_P3237669	CCDC155	-10.3367	down
A_33_P3368208	ABRA	-25.7005	down
A_21_P0014598	LOC730081	2.80324	up
A_24_P385092	GLYCAM1	10.701	up
A_32_P29118	SEMA3D	4.36101	up
A_23_P94397	OMD	34.5068	up
A_33_P3275687	TBC1D3B	4.23667	up
A_24_P267522	ZNF585A	-4.67925	down
A_33_P3320563	GLOD5	-6.72995	down
A_33_P3327245	SETDB2	-2.13743	down
A_33_P3218316	VSTM2B	-25.7441	down
A_23_P35045	ARHGAP30	-19.2324	down
A_23_P250413	PARVG	-3.51966	down
A_21_P0009364	XLOC_012575	-14.2276	down
A_23_P112220	INSL4	-4.63142	down
A_23_P119478	EBI3	6.30718	up
A_23_P2745	GJB6	3.25681	up
A_21_P0007443	XLOC_009231	2.09469	up
A_23_P133036	SLC34A2	2.16189	up
A_33_P3222424	CSF3	362.311	up
A_24_P145629	SERINC2	2.76085	up
A_33_P3310154	OR51B6	-33.3121	down
A_23_P80162	TMPRSS3	2.91134	up
A_24_P330263	EDNRB	-22.7008	down
A_24_P408603	RAB39B	-2.44366	down
A_23_P383258	GDA	2.85942	up
A_21_P0013510	XLOC_l2_014459	-16.9027	down
A_23_P164011	SOX15	-4.22942	down
A_19_P00316871	LOC338588	-10.5015	down
A_21_P0003791	XLOC_004142	5.23809	up
A_21_P0008094	XLOC_010455	3.02881	up
A_23_P112289	TMOD1	4.32003	up
A_24_P844984	PIGR	2.17885	up
A_33_P3232173	PSPC1	-2.12741	down
A_23_P22499	GNL3L	-2.54144	down
A_23_P108501	EPHA4	-2.84639	down
A_21_P0012930	LOC643201	-6.15718	down
A_33_P3310415		-35.4281	down
A_21_P0006154	XLOC_007406	-3.64483	down
A_21_P0002938	XLOC_002597	-14.2773	down
A_23_P78092	EVI2A	-3.05878	down
A_33_P3375506	LOC100133123	-43.2689	down
A_23_P386364	HDX	-6.8065	down
A_21_P0006201	XLOC_007504	4.48892	up
A_23_P77328	GCHFR	2.31845	up
A_21_P0001227	XLOC_001215	-10.2306	down
A_21_P0011837	XLOC_l2_007470	-29.6695	down
A_33_P3257574		20.3398	up
A_21_P0007219	XLOC_009167	-3.475	down
A_21_P0006667	XLOC_008441	-13.6242	down
A_23_P8253	RAET1E	3.48028	up
A_19_P00316183	XLOC_l2_008434	-2.76352	down
A_33_P3354414	AOX1	8.54149	up
A_23_P381102	CCDC74B	-2.23687	down
A_23_P256205	ABLIM3	4.10314	up
A_23_P37441	B2M	4.85995	up
A_33_P3395209		-5.08399	down
A_21_P0014730	LOC100505932	-2.09972	down
A_21_P0003989	XLOC_004344	-11.8942	down
A_21_P0012307	psiTPTE22	-2.02776	down
A_23_P156408	LINC00472	-2.08194	down
A_21_P0014580	LOC100507195	-21.4097	down
A_23_P408353	HLA-A	7.53447	up
A_23_P104318	DDIT4	2.07941	up
A_23_P122724	VNN2	2.56462	up
A_33_P3384255		-2.41027	down
A_33_P3348782	CYP2S1	-2.73847	down
A_33_P3256391	CRB3	-2.18839	down
A_23_P75283	RBP4	3.67798	up
A_23_P386254	NKX3-2	-2.81609	down
A_33_P3276856	HYDIN	2.01672	up
A_32_P141488		-2.58432	down
A_23_P201551	VAV3	-3.93967	down
A_23_P129556	IL4R	2.8633	up
A_21_P0014000	KIR3DL2	-25.3473	down
A_21_P0001946	XLOC_001777	6.73593	up
A_21_P0003101	XLOC_003047	34.9757	up
A_21_P0013148	LOC100422737	-2.89091	down
A_33_P3299122	HNF1A	-3.59646	down
A_23_P35912	CASP4	2.75771	up
A_23_P202053	ITIH2	3.46571	up
A_21_P0009276	XLOC_012315	-22.3723	down
A_33_P3226780		-3.79014	down
A_24_P385611	SP100	2.41904	up
A_23_P113111	AR	-2.62778	down
A_21_P0012550	PLSCR2	-21.8205	down
A_21_P0014156	LOC100507603	-5.30531	down
A_24_P269062	SPRY4	2.33062	up
A_21_P0014387	LOC100507094	-2.01677	down
A_21_P0001376	XLOC_000424	-16.8001	down
A_33_P3278455	ANKRD6	-3.27928	down
A_33_P3249414	TRIM58	-2.38508	down
A_33_P3387691	SCML4	13.1917	up
A_33_P3211854		13.1538	up
A_33_P3420235	ARPC5	-2.242	down
A_23_P166508		-2.48601	down
A_33_P3383601	QRFP	-16.0352	down
A_33_P3409710	ZNF713	-18.4337	down
A_33_P3219860		-3.2508	down
A_23_P86283	LAPTM5	9.02014	up
A_33_P3351851	HIST1H4L	-2.59634	down
A_24_P371425	ATRIP	2.54768	up
A_33_P3269636	SBSN	16.905	up
A_21_P0011599	XLOC_l2_006152	-3.58355	down
A_23_P153320	ICAM1	16.467	up
A_33_P3315836		2.44319	up
A_24_P109214	APOC1	-2.05897	down
A_33_P3230598	ERVV-2	-2.45093	down
A_33_P3324181	LOC283112	-3.33365	down
A_21_P0014900	LOC100507561	2.36266	up
A_21_P0014302	LOC100507288	7.50724	up
A_23_P354547		2.27935	up
A_33_P3303325		6.08201	up
A_33_P3292896	SFXN5	2.43179	up
A_21_P0009723	XLOC_013099	-2.00982	down
A_21_P0012224	XLOC_l2_009140	-3.08511	down
A_33_P3269924	HIP1R	-2.02658	down
A_21_P0005334	XLOC_006606	6.64465	up
A_21_P0001125	XLOC_000816	3.20576	up
A_24_P450596	ZNF850	-2.72218	down
A_23_P112026	IDO1	6.95838	up
A_33_P3327673	COBL	-2.63775	down
A_33_P3375026		-14.4543	down
A_21_P0009527	XLOC_012767	-21.4812	down
A_23_P17065	CCL20	254.431	up
A_33_P3379922	PROC	-3.46073	down
A_23_P13548	CHRDL2	8.30816	up
A_33_P3398712		-3.79592	down
A_21_P0005821	XLOC_007058	-4.42427	down
A_23_P161458	OLAH	9.99885	up
A_23_P87532	CAPRIN2	2.26184	up
A_33_P3385988		2.06857	up
A_33_P3313075		3.24959	up
A_21_P0003487	XLOC_004031	46.459	up
A_23_P336239	TMEM229B	11.4299	up
A_21_P0007281	XLOC_009299	-2.21539	down
A_33_P3332541		-17.1235	down
A_23_P887	IKBKE	2.59285	up
A_32_P130788	SAMD13	-2.85306	down
A_33_P3398448	PARP10	3.24692	up
A_33_P3846653	KRT19P2	2.15333	up
A_23_P205370	ASB2	3.05783	up
A_33_P3214650	TAP2	2.5762	up
A_23_P17663	MX1	4.24178	up
A_32_P133916	BNC2	3.01042	up
A_21_P0001193	LOC284688	15.9407	up
A_21_P0002122	XLOC_002407	15.5997	up
A_33_P3306363		-2.34633	down
A_21_P0009398	XLOC_012343	-10.244	down
A_21_P0000454	SNORD116-29	-2.38398	down
A_24_P96897	SYT6	-2.14283	down
A_21_P0005198	LOC100505669	-2.36448	down
A_24_P298027	AXIN2	-2.5099	down
A_23_P379034	BAIAP2L2	-2.45909	down
A_33_P3884610	PIP5K1P1	4.96549	up
A_21_P0007726	XLOC_010132	11.2299	up
A_33_P3382685		29.6428	up
A_24_P235988	CLEC7A	33.2457	up
A_23_P331196	C14orf39	-16.9104	down
A_23_P133408	CSF2	44.9143	up
A_23_P19517	ITPR3	2.13204	up
A_23_P48585	SALL2	-3.24497	down
A_21_P0008663	XLOC_011331	2.0557	up
A_23_P106194	FOS	2.32767	up
A_33_P3373364	CLIC4	2.31658	up
A_33_P3405479	OR4C45	4.71141	up
A_23_P432013	ZPLD1	19.3585	up
A_33_P3380647	FRAS1	-21.5665	down
A_21_P0004604	XLOC_005485	25.7557	up
A_23_P121064	PTX3	5.1639	up
A_23_P37391	CCDC85C	-2.38281	down
A_24_P330303	FRMD6	2.35046	up
A_23_P35617	PLCE1	-2.17492	down
A_23_P203773	CCDC34	-2.703	down
A_21_P0012184	ANKRD20A9P	2.01577	up
A_21_P0011888	XLOC_l2_007832	-6.45915	down
A_33_P3245679	LOC100129940	5.40531	up
A_33_P3302290	AACSP1	-4.38934	down
A_21_P0012309	DGCR5	-2.9061	down
A_21_P0007276	XLOC_009280	5.19414	up
A_21_P0014467	LOC100132330	-2.63964	down
A_23_P94800	S100A4	-2.11073	down
A_21_P0013104	XLOC_l2_013149	-2.55076	down
A_24_P305938	RAB9BP1	2.56787	up
A_23_P408285	PRICKLE1	-2.03596	down
A_33_P3342126	PRDM8	4.16974	up
A_23_P102731	SMOX	3.28685	up
A_33_P3275973	LOC553137	-7.87214	down
A_33_P3237944	AP4M1	2.48073	up
A_21_P0005783	XLOC_006972	21.0575	up
A_23_P388993	ZC3H12C	2.64167	up
A_33_P3332414	ABCB1	-15.0446	down
A_23_P317056	ND6	-2.67738	down
A_21_P0014188	LOC401317	2.12172	up
A_32_P56249	LOC100131733	2.15455	up
A_23_P87238	SAA4	12.8513	up
A_23_P58328	ANXA10	2.85031	up
A_23_P36562	ITGA5	2.36955	up
A_23_P106080	RNASE7	2.70682	up
A_23_P131588	BMP10	-2.21654	down
A_33_P3396951	BNIP3L	2.4699	up
A_23_P125829	PGK1	2.08738	up
A_33_P3313055	NOTCH3	-2.74693	down
A_21_P0013078	XLOC_l2_012953	14.7977	up
A_33_P3393135		-2.00763	down
A_23_P384748	PLEKHH2	-4.18151	down
A_23_P3038	GPX2	-14.1864	down
A_23_P13740	NAV3	3.76748	up
A_23_P93258	HIST1H3B	-2.10635	down
A_23_P156687	CFB	66.5052	up
A_24_P335092	SAA1	362.225	up
A_21_P0008898	XLOC_012041	-10.0887	down
A_23_P117694	CORO2B	2.83853	up
A_23_P250629	PSMB8	4.62714	up
A_21_P0010918	PLD5	-2.31303	down
A_33_P3423874	MYZAP	4.5978	up
A_23_P152906	ALOX12	-11.1015	down
A_24_P316430	NT5E	4.03921	up
A_21_P0011675	XLOC_l2_006609	2.50258	up
A_23_P2041	MICALCL	-2.69489	down
A_23_P259189	CLIC4	2.27326	up
A_21_P0006086	XLOC_007769	-2.80935	down
A_21_P0000773	LOC100505817	-2.23593	down
A_23_P106002	NFKBIA	3.21976	up
A_23_P57036	CD40	2.06165	up
A_33_P3212615	TFPI	2.25332	up
A_33_P3349252	DKFZP547L112	2.39059	up
A_24_P158089	SERPINE1	7.45349	up
A_33_P3283480	CTSC	3.46499	up
A_23_P111804	PARP12	2.41746	up
A_21_P0011609	XLOC_l2_006196	3.5025	up
A_33_P3369761	PDP1	2.20016	up
A_23_P331813	ZNF687	2.65146	up
A_21_P0000303	SNORA75	-2.16679	down
A_33_P3312658	KYNU	3.79976	up
A_23_P162589	VDR	6.18021	up
A_23_P4007	FXR2	2.17531	up
A_23_P1691	MMP1	5.23622	up
A_23_P215634	IGFBP3	5.81696	up
A_23_P154338	EFHD1	-2.31783	down
A_33_P3319502		14.1078	up
A_23_P7866	GPR115	2.34464	up
A_21_P0004423	XLOC_004924	4.49992	up
A_23_P317756	ACSM3	-2.27956	down
A_23_P122924	INHBA	6.60339	up
A_21_P0014296	LOC100506580	2.89134	up
A_21_P0009713	XLOC_013044	26.6169	up
A_33_P3371718	SAT1	2.19929	up
A_33_P3276282	PTPRF	2.13365	up
A_23_P121533	SPON2	-2.45349	down
A_23_P501754	CSF3	699.855	up
A_33_P3241269	CES1	8.6038	up
A_33_P3253476	NBPF10	2.65037	up
A_23_P145024	ADRB2	6.77627	up
A_23_P114185	TSPAN7	2.17742	up
A_23_P121898	PARP8	3.44243	up
A_21_P0004424	XLOC_004924	2.92832	up
A_33_P3680789	LOC219731	-2.0332	down
A_24_P242646	CTSS	7.45322	up
A_21_P0002216	XLOC_001474	-6.35045	down
A_21_P0000120	KCNJ18	-2.59317	down
A_23_P124905	NPTX1	-3.37075	down
A_33_P3247175	C4orf47	2.97173	up
A_21_P0014715	LOC100505668	2.04947	up
A_33_P3376821	GZMA	4.00082	up
A_33_P3360382	MEG8	2.65015	up
A_23_P113034	C10orf11	4.34781	up
A_23_P36484	RDH16	-2.32361	down
A_23_P385246	KCTD6	-2.25969	down
A_23_P87742	IFFO1	4.2905	up
A_23_P40821	HPS3	2.04776	up
A_23_P122375	ZFAND3	3.04698	up
A_33_P3542599	SNORA2A	-3.41507	down
A_23_P502413	SERPINB4	3.07561	up
A_19_P00319028	RFX8	-33.2682	down
A_23_P160968	LAMC2	10.4716	up
A_24_P402779	PARP3	3.069	up
A_21_P0000235	SNORA6	-2.28888	down
A_21_P0012710	XLOC_l2_010528	-4.65766	down
A_24_P193295	RAB15	-2.09997	down
A_23_P34597	CDA	6.93935	up
A_33_P3415124	DNAH10OS	2.02741	up
A_33_P3278941	REC8	3.17181	up
A_21_P0012439	TRANK1	2.02994	up
A_23_P212089	NFKBIZ	8.26401	up
A_23_P310022	KIAA1217	2.25928	up
A_23_P127948	ADM	2.0523	up
A_33_P3549091	LOC100131347	-2.05982	down
A_21_P0006679	XLOC_008475	-7.43345	down
A_23_P428260	STEAP2	2.1087	up
A_23_P61149	INPP5D	-2.42297	down
A_23_P112482	AQP3	-4.42263	down
A_32_P703	LOC646626	2.05068	up
A_23_P113005	EFNA1	9.38001	up
A_23_P92727	RAI14	2.94067	up
A_21_P0000389	SNORD91B	-2.07695	down
A_19_P00320067		-4.12457	down
A_24_P942630	KDM6B	2.25664	up
A_33_P3247644	C7orf41	2.03796	up
A_33_P3424800	HLA-B	10.0212	up
A_33_P3821778	LOC643401	-2.1117	down
A_32_P157208	LOC572558	2.32124	up
A_24_P217234	SLC3A1	-4.61517	down
A_23_P170733	ANTXR2	2.34511	up
A_21_P0007073	XLOC_008583	-2.01992	down
A_19_P00322299	ZSWIM6	-2.1019	down
A_24_P56194	CREBL2	2.51049	up
A_21_P0008538	XLOC_011047	3.15221	up
A_21_P0001708	XLOC_000495	-3.82055	down
A_33_P3296587	CP	6.8662	up
A_23_P380881	ANKRD13B	-2.09193	down
A_33_P3286481		2.10999	up
A_23_P78742	FLT3LG	2.54654	up
A_23_P15889	CBLN2	-13.0364	down
A_33_P3323928	LINC00263	-2.02985	down
A_21_P0010536	GBP3	28.1365	up
A_23_P33326	ADRA1B	-3.22494	down
A_33_P3283611	IFIT3	5.59663	up
A_33_P3329477	RPL13P5	-2.07629	down
A_33_P3268532	PCK2	-2.28681	down
A_23_P70398	VEGFA	2.60037	up
A_24_P11506	KYNU	3.89883	up
A_21_P0009481	RAB27B	2.76603	up
A_23_P111995	LOXL2	2.73489	up
A_19_P00315641	XLOC_008079	-2.21843	down
A_21_P0008979	XLOC_011799	2.26761	up
A_33_P3352906	KCNIP4-IT1	-2.41181	down
A_21_P0014684	LOC100507803	-2.11175	down
A_19_P00322118	LOC728730	2.11725	up
A_23_P159382	SEC24D	2.12235	up
A_24_P257416	CXCL2	36.4529	up
A_24_P144439	EFHB	-2.03257	down
A_32_P416161	XKRX	2.81066	up
A_23_P214766	HIVEP2	2.09905	up
A_33_P3338693	SNAP25	2.04805	up
A_33_P3228402		-3.08259	down
A_21_P0010857	XLOC_l2_001853	2.29411	up
A_23_P51487	GBP3	13.4933	up
A_21_P0002371	XLOC_001903	2.94154	up
A_23_P24129	DKK1	-3.08865	down
A_23_P1602	CDC42EP2	2.09876	up
A_24_P329065	BTN3A1	2.77324	up
A_23_P68155	IFIH1	2.84498	up
A_19_P00317094	LOC642776	-2.362	down
A_23_P151614	PSME1	2.70058	up
A_24_P274270	STAT1	3.63496	up
A_21_P0000909	XLOC_000011	-2.84395	down
A_23_P386268	C4orf26	2.09532	up
A_23_P107612	RAB27B	2.4411	up
A_24_P318656	ITGB3	4.48151	up
A_33_P3360611	MPP2	-2.38082	down
A_23_P427703	MT1L	7.38646	up
A_24_P62530	RHOU	-3.80878	down
A_24_P751074	ETS1	2.54666	up
A_23_P121596	PPBP	10.7117	up
A_23_P338168	FBXL19	2.32684	up
A_21_P0000069	VEPH1	-2.98473	down
A_33_P3795707	SNORA16B	-2.26751	down
A_21_P0006521	XLOC_008100	-2.73376	down
A_33_P3390753		2.56825	up
A_23_P323243	PNLDC1	-7.07632	down
A_23_P60166	DEPTOR	-2.2883	down
A_19_P00812135	XLOC_000670	-2.05942	down
A_21_P0004905	XLOC_005369	14.1414	up
A_23_P119095	PPP1R13L	2.53198	up
A_23_P5301	TFCP2L1	-4.10188	down
A_19_P00811533	FLJ32224	-3.57199	down
A_33_P3219870	PNPLA2	2.00969	up
A_33_P3226832	F3	7.20922	up
A_33_P3213029	RNF43	-4.62896	down
A_33_P3344831	TMEM45A	2.44459	up
A_33_P3260322		-2.08348	down
A_23_P342727	STARD13	2.45915	up
A_32_P88349		2.21792	up
A_33_P3422802	ULBP1	-3.12219	down
A_23_P144071	COL7A1	2.34059	up
A_33_P3333507	SENP7	-2.02829	down
A_23_P218942	PCDHAC2	-3.27367	down
A_23_P2414	C12orf39	4.54077	up
A_23_P111860	RADIL	-2.12043	down
A_23_P102611	WISP2	3.34565	up
A_24_P191417	NAB1	2.51116	up
A_24_P102293	SLITRK5	-2.67638	down
A_33_P3352019	SCARA3	-3.95075	down
A_21_P0005314	LOC100507468	-2.23117	down
A_33_P3221748	RUNX3	-2.43085	down
A_23_P39465	BST2	3.08886	up
A_23_P19673	SGK1	2.29095	up
A_33_P3324206	HR	-3.71062	down
A_23_P43684	BNC2	2.23545	up
A_32_P86763	TGM2	10.3875	up
A_23_P24716	TMEM132A	3.501	up
A_23_P256504	AMBP	-5.63664	down
A_33_P3396214	KREMEN2	-2.71712	down
A_21_P0006016	XLOC_007390	3.97734	up
A_33_P3308740	RANBP2	-2.0441	down
A_23_P329261	KCNJ2	2.12618	up
A_23_P55616	SLC14A1	8.01085	up
A_21_P0004421	XLOC_004924	3.93326	up
A_23_P6963	UBE2E1	2.10211	up
A_23_P120883	HMOX1	-6.05669	down
A_24_P12401	VEGFA	3.70252	up
A_19_P00320716	XLOC_003204	2.70933	up
A_33_P3341429	NEXN	2.53171	up
A_21_P0012187	XLOC_l2_009140	-2.68995	down
A_24_P409126	FNDC3A	2.00578	up
A_33_P3306146	PLAU	2.90615	up
A_33_P3321230	C6orf192	2.0234	up
A_23_P58031	MAP3K13	2.46831	up
A_23_P134953	PLIN2	6.73293	up
A_33_P3286422	FANCA	-2.05211	down
A_23_P167121	GABRA2	17.788	up
A_21_P0009564	XLOC_012859	43.9033	up
A_23_P59138	POU5F1	2.8572	up
A_24_P27229	CSAD	-2.10053	down
A_23_P124837	LRP1	3.86726	up
A_32_P85676	STK32B	-2.04257	down
A_21_P0010730	XLOC_l2_000462	25.244	up
A_23_P100660	SERPINF1	-3.36691	down
A_21_P0003233	XLOC_002675	-7.00849	down
A_24_P34155	RUNX1	3.68725	up
A_23_P151975	RHCG	5.53232	up
A_23_P68487	BMP7	-3.70061	down
A_33_P3277298	SYT6	-2.24477	down
A_24_P940166	PAPSS2	2.09226	up
A_23_P55544	CCBE1	6.14456	up
A_19_P00316709	MAGI2-AS3	-2.65521	down
A_33_P3599591	PAPPA	3.85036	up
A_21_P0000882	LOC100507218	-5.1825	down
A_24_P391586	OAF	3.46697	up
A_23_P157793	CA9	4.27904	up
A_21_P0014907	LOC100653033	3.04354	up
A_23_P47691	TRIM21	2.2044	up
A_33_P3311791	ZNF749	-2.0776	down
A_24_P228228	B4GALT6	2.96329	up
A_23_P110791	CSF1R	2.49358	up
A_33_P3316953	RBFOX3	-4.62922	down
A_24_P398147	NEBL	-2.02523	down
A_19_P00321878	LOC100294145	-3.08366	down
A_21_P0002808	XLOC_002934	18.9834	up
A_33_P3278362	ANKRD2	-3.73276	down
A_24_P941643	PLCB1	2.76193	up
A_33_P3355503	FOXL1	2.05047	up
A_24_P36890	RAP1GAP	-6.81268	down
A_33_P3274084	RHBDL3	-2.34439	down
A_24_P389608	C10orf47	2.15414	up
A_33_P3237886		12.9929	up
A_21_P0005884	XLOC_007181	5.21618	up
A_23_P19754	CPA4	2.20889	up
A_21_P0012331	XLOC_l2_009442	-3.29361	down
A_33_P3234580	ASS1	9.14682	up
A_23_P30243	ERAP2	3.3028	up
A_33_P3245539	PNMA1	2.05862	up
A_23_P393727	NRP2	2.48863	up
A_23_P140373	FLVCR2	2.31333	up
A_33_P3400763	PLIN4	-2.85478	down
A_23_P65930	ZFYVE19	2.53067	up
A_21_P0006808	XLOC_008337	-2.20402	down
A_24_P112941	LINGO1	-2.43326	down
A_23_P319423	KCNK5	-2.22813	down
A_33_P3217704	KIAA1539	2.3456	up
A_21_P0005704	XLOC_006815	4.34797	up
A_23_P204158	RNFT2	-2.07192	down
A_21_P0003510	XLOC_004085	2.6657	up
A_33_P3287959	RASA4	-2.35333	down
A_33_P3331856	PDE1C	-2.45366	down
A_32_P19716	ZNF697	2.42461	up
A_21_P0009594	XLOC_012900	-6.74434	down
A_21_P0003854	XLOC_003734	4.03231	up
A_23_P7313	SPP1	2.44184	up
A_23_P79015	SCN1B	5.03744	up
A_23_P304489	FAM19A5	-2.21151	down
A_23_P315364	CXCL2	24.1773	up
A_23_P31124	COL21A1	-3.10007	down
A_21_P0007933	LINC00284	-2.8641	down
A_33_P3379947	HLA-B	19.3901	up
A_33_P3388641		2.09044	up
A_24_P314515	HNF1A-AS1	-6.70645	down
A_33_P3219651	BMPER	9.2413	up
A_21_P0004569	LOC100505994	2.72912	up
A_23_P133712	CYP39A1	2.60375	up
A_23_P161563	RAB38	3.64505	up
A_19_P00318746	LOC100294145	-2.24279	down
A_24_P84608		2.21084	up
A_23_P428129	CDKN1C	-2.7189	down
A_21_P0009245	XLOC_012197	2.00977	up
A_33_P3294277	CYP4F3	-7.4042	down
A_33_P3282489	GCNT1	3.01021	up
A_23_P257905	CENPB	2.09726	up
A_21_P0010725	XLOC_l2_000416	-2.08866	down
A_24_P110780	NEXN-AS1	2.58138	up
A_23_P254079	STBD1	2.01024	up
A_23_P216023	ANGPT1	-2.00218	down
A_23_P93032	ZBED3	-2.03102	down
A_33_P3556532	DNAH17	3.15942	up
A_23_P8981	STAR	2.43206	up
A_23_P19663	CTGF	2.35285	up
A_33_P3285195	LOC100507012	-3.69378	down
A_23_P208870	AKT2	2.13357	up
A_33_P3415166		-2.351	down
A_33_P3395723		-8.45609	down
A_23_P28466	WDR69	4.81245	up
A_33_P3352253	MTUS1	-2.22517	down
A_23_P340848	PTGIR	3.32118	up
A_23_P207367	STAT5A	2.93048	up
A_23_P160559	ECM1	6.85653	up
A_32_P175739	HK2	3.12435	up
A_23_P413641	PREX1	-2.0458	down
A_21_P0005895	XLOC_007193	-3.33011	down
A_21_P0002928	XLOC_002573	2.04549	up
A_23_P315571	RFTN1	4.67498	up
A_23_P144896	PDLIM7	3.62797	up
A_23_P34031	XAGE2B	4.23098	up
A_23_P76374	SYCP3	-26.5055	down
A_21_P0012499	XLOC_l2_009867	-23.7185	down
A_33_P3264846	SAMD9L	6.30732	up
A_33_P3335522	FCRL5	-25.3714	down
A_23_P80570	AADAC	2.23665	up
A_23_P403745	MTSS1L	-2.24533	down
A_23_P169437	LCN2	143.537	up
A_21_P0014531	LOC100506536	-10.0051	down
A_23_P56559	DHRS9	3.05362	up
A_24_P322474	PDE4A	-2.48982	down
A_33_P3238815	FRMD5	2.01424	up
A_21_P0003885	LRPAP1	-3.11318	down
A_21_P0004610	XLOC_005740	-15.6575	down
A_21_P0000742	MYLK-AS1	-2.0362	down
A_32_P227605	RGS9BP	-2.1995	down
A_23_P37983	MT1B	6.69219	up
A_23_P171054	ELK1	2.96101	up
A_33_P3395008	ACOXL	-3.74072	down
A_33_P3245126		3.13041	up
A_21_P0010338	XLOC_014134	-2.02619	down
A_33_P3225268	QSOX1	2.8132	up
A_24_P942068	TANC2	4.11688	up
A_33_P3279831	PNRC1	2.28813	up
A_33_P3549996		-3.48228	down
A_21_P0000757	LOC100507377	-2.62034	down
A_33_P3242733	PKDCC	-2.32525	down
A_24_P143171	TMEM47	2.4249	up
A_23_P321511	41336	3.65635	up
A_23_P167005	GPR160	2.97054	up
A_23_P149626	PLEKHG5	2.96669	up
A_23_P19723	BMP5	-2.55946	down
A_33_P3423551	IER3	2.92841	up
A_33_P3278205	LOC100499183	-5.78025	down
A_33_P3381265	CYB5R2	2.31118	up
A_23_P501010	COL17A1	8.20773	up
A_24_P399230	WFIKKN2	2.13279	up
A_24_P941167	APOL6	2.83662	up
A_23_P411296	CEBPB	2.10688	up
A_21_P0002719	XLOC_003337	-2.44963	down
A_23_P6935	CD47	2.08041	up
A_21_P0013643	AQP7P3	2.68326	up
A_33_P3286151	LOC100132891	2.31789	up
A_23_P16469	PLAUR	5.6912	up
A_32_P890614	LOC100268168	2.90763	up
A_23_P106844	MT2A	3.83743	up
A_33_P3236661	PCDH9	-2.89702	down
A_33_P3228807	SPEG	3.48287	up
A_23_P126388	SH3BGRL3	2.22022	up
A_33_P3393821	C1R	7.07637	up
A_33_P3332252	TUBAL3	2.19851	up
A_23_P79360	NOSTRIN	-4.00285	down
A_24_P941217	SGPP2	2.10368	up
A_21_P0012935	XLOC_l2_012323	-2.50252	down
A_23_P321034	INADL	-2.07291	down
A_33_P3333224	GLIS2	-2.03872	down
A_24_P178444		9.74109	up
A_33_P3294031	KCNQ1OT1	-2.38571	down
A_24_P236799	RAB31	3.03627	up
A_21_P0010980	MALAT1	-2.92005	down
A_21_P0004619	XLOC_005927	-3.86641	down
A_23_P155057	CYTH4	2.92657	up
A_33_P3326922		-2.22763	down
A_24_P156501	EBF1	2.75364	up
A_21_P0000323	SNORA36A	-2.00177	down
A_33_P3297020	PSORS1C3	2.56057	up
A_23_P51936	TNFRSF9	2.61924	up
A_19_P00321390	LOC100422737	-5.80577	down
A_32_P86739	C10orf114	-2.33573	down
A_23_P52067	GRHL3	-2.19412	down
A_23_P156180	SLC22A4	2.29176	up
A_21_P0001923	XLOC_001699	-3.00492	down
A_33_P3295550	TET1	-2.24697	down
A_23_P70785	AIM1	2.01538	up
A_21_P0000388	SNORD91A	-2.12135	down
A_23_P411723	PLAG1	2.0535	up
A_23_P416395	STC2	4.64052	up
A_24_P226970	ZNF365	-15.6005	down
A_33_P3376116	SPC24	-2.33092	down
A_23_P155052	APOL6	5.30683	up
A_23_P2181	CYB5R2	2.12574	up
A_23_P211080	IFNAR2	2.71306	up
A_23_P115519	LCE3D	2.65004	up
A_23_P40108	COL9A3	-2.57881	down
A_23_P132027	SPAG4	2.51177	up
A_23_P304897	BDKRB2	3.87474	up
A_23_P255535	ASMT	2.04011	up
A_23_P49674	ARHGEF15	2.00584	up
A_23_P86064	HHIPL2	4.6876	up
A_19_P00320597	LOC643733	3.83657	up
A_21_P0012625	XLOC_l2_010885	-6.14869	down
A_21_P0004499	XLOC_004325	6.82635	up
A_23_P71855	C5	-3.83003	down
A_21_P0005825	XLOC_007065	4.23495	up
A_33_P3264926	SAMD4A	2.51312	up
A_24_P416997	APOL3	2.8766	up
A_23_P139527	HPD	-2.04647	down
A_23_P147711	NPR1	2.15114	up
A_23_P29922	TLR3	2.68599	up
A_24_P48069	DOK4	-2.4865	down
A_23_P74609	G0S2	18.2474	up
A_33_P3354374	LOC100507410	4.86662	up
A_23_P152782	IFI35	2.33729	up
A_21_P0005964	XLOC_007064	2.56192	up
A_24_P257579	EPB41L4A	-4.32277	down
A_33_P3238543	LOC92659	-2.30284	down
A_24_P935682	LOC100131541	2.00792	up
A_33_P3880302	EPHB2	3.56511	up
A_33_P3333777	LOC100129387	-2.35185	down
A_21_P0009558	XLOC_012847	2.19254	up
A_23_P134925	BNIP3L	2.41791	up
A_33_P3321372	CNTNAP3	-2.45054	down
A_23_P17420	BCAS1	-5.72824	down
A_23_P376488	TNF	5.28365	up
A_19_P00806071	P39192	2.43872	up
A_21_P0011895	XLOC_l2_007834	2.27792	up
A_33_P3220470	SMAD6	-2.21581	down
A_23_P121665	SORCS2	3.22334	up
A_23_P416894	PION	3.53659	up
A_33_P3410836	HIST1H4D	-2.17103	down
A_23_P87013	TAGLN	2.28696	up
A_33_P3295423	ZXDC	-2.0395	down
A_24_P388786	DNAH5	2.23222	up
A_33_P3378514	PDE5A	2.55833	up
A_33_P3343210	SLC25A37	2.77859	up
A_33_P3239347	NKX3-1	3.35523	up
A_33_P3394933	P4HA2	3.04756	up
A_23_P217319	FGF13	4.76715	up
A_24_P188377	CD55	2.37612	up
A_24_P295010	SERPINB9	2.53082	up
A_21_P0002281	XLOC_001643	4.49428	up
A_23_P207201	CD79B	3.03079	up
A_21_P0008459	XLOC_011068	11.9151	up
A_33_P3235706	ZCCHC11	-2.25698	down
A_23_P81898	UBD	15.6503	up
A_21_P0009512	XLOC_012740	-3.02159	down
A_24_P351283	MREG	2.81116	up
A_33_P3293446	KIAA1462	4.97156	up
A_21_P0009524	XLOC_012761	2.20894	up
A_23_P141394	WIPI1	3.56328	up
A_23_P364613	HOGA1	-3.88798	down
A_32_P44453	INPP1	2.29733	up
A_23_P31921	ASS1	9.51877	up
A_19_P00322236	ZNF124	-2.03526	down
A_33_P3268472	CTSC	4.06724	up
A_23_P258088	PACSIN1	-4.39991	down
A_33_P3766635		2.13445	up
A_33_P3371663	LTK	-2.27101	down
A_23_P143127	EML4	-2.7209	down
A_23_P421011	KAZALD1	-2.32663	down
A_32_P475513	MYO15B	2.06423	up
A_33_P3316587	SLC22A18AS	-2.57475	down
A_33_P3359900	EMB	-2.08403	down
A_23_P204304	PTPRO	2.02671	up
A_33_P3423941	IFITM1	3.39854	up
A_21_P0014950	LOC100132273	-2.61555	down
A_33_P3412143	RASSF10	3.4002	up
A_23_P2920	SERPINA3	3.30691	up
A_21_P0013919	LOC100132439	-2.16531	down
A_33_P3327642	AIM1L	2.65243	up
A_24_P268676	BHLHE40	2.20629	up
A_33_P3256952	EGLN3	2.90288	up
A_21_P0013451	XLOC_l2_013972	2.30125	up
A_33_P3353210	CADM2	-12.252	down
A_33_P3330179	LOC100131372	-2.41504	down
A_23_P151506	PLEK2	2.51064	up
A_33_P3277674	FBXL22	-2.07241	down
A_21_P0009146	FLJ40194	9.30556	up
A_23_P330070	TFPI	2.07352	up
A_24_P212481	MCTP1	2.44213	up
A_23_P55706	RELB	2.069	up
A_33_P3372099	DDIT4L	2.66945	up
A_21_P0014629	FLJ44838	-2.79031	down
A_23_P1331	COL13A1	4.92211	up
A_33_P3359022	IRGC	12.2176	up
A_23_P132378	CELSR1	-2.04891	down
A_21_P0003272	XLOC_002975	-4.15224	down
A_21_P0004075	XLOC_004649	-2.06302	down
A_21_P0009569	XLOC_012868	-2.97497	down
A_21_P0001841	XLOC_001378	2.37429	up
A_33_P3242632	LOC646743	-2.67301	down
A_33_P3330990		-2.1109	down
A_33_P3309491	PTPRU	-2.1017	down
A_24_P197537	PDE8B	-3.82991	down
A_23_P43273	EXT1	2.73675	up
A_21_P0003544	LOC100509240	17.0586	up
A_21_P0006350	XLOC_007354	2.78452	up
A_23_P213678	PAM	2.54583	up
A_23_P1552	CTSC	3.28336	up
A_23_P151046	KLRC1	27.4338	up
A_23_P131050	ACSBG2	2.08688	up
A_33_P3391796	NOG	-3.27912	down
A_23_P31945	IL33	2.14421	up
A_23_P20494	NDRG1	4.41309	up
A_23_P111155	ZBTB12	-7.63749	down
A_23_P819	ISG15	2.36327	up
A_24_P270728	NUPR1	-7.27025	down
A_23_P34546	SDCCAG8	2.04557	up
A_23_P67198	CPAMD8	2.01216	up
A_33_P3360972	EXOC3L4	-2.50033	down
A_23_P349566	CCDC85A	-4.27358	down
A_19_P00807411	RNF180	-10.3714	down
A_24_P277367	CXCL5	10.4888	up
A_33_P3411888		-2.00767	down
A_23_P348636	FOXJ1	-2.4596	down
A_23_P26511	GDPD3	2.76201	up
A_24_P157926	TNFAIP3	26.0263	up
A_21_P0010657	XLOC_l2_001138	-2.11965	down
A_21_P0011378	XLOC_l2_004951	-2.12499	down
A_33_P3324775		-13.9732	down
A_21_P0010993	XLOC_l2_002433	2.27855	up
A_21_P0010352	XLOC_014198	-2.89868	down
A_33_P3293469	LOC100128105	3.74755	up
A_21_P0009150	LOC100507351	-2.84224	down
A_21_P0013569	CNTNAP3	-2.06697	down
A_21_P0007962	LINC00460	2.22169	up
A_33_P3335137	ATG4B	2.03514	up
A_21_P0002939	XLOC_002601	3.58638	up
A_21_P0007829	LOC100287314	2.25338	up
A_33_P3287631	CTSB	2.37132	up
A_33_P3620832	ZNF483	-3.67476	down
A_23_P30069	DDX60L	2.53726	up
A_33_P3399571	VNN1	30.4287	up
A_23_P143774	MOV10L1	6.11706	up
A_23_P45751	CLCA4	-3.24039	down
A_33_P3812038	LOC340335	-2.15849	down
A_23_P167129	HHIP	2.23039	up
A_24_P183150	CXCL3	51.2005	up
A_23_P409888	FAM83C	2.66413	up
A_21_P0002413	XLOC_002018	2.17169	up
A_23_P383422	NFKBID	2.79357	up
A_21_P0005647	XLOC_006690	16.2331	up
A_21_P0001122	XLOC_000796	-7.4184	down
A_21_P0009479	XLOC_012678	-2.30685	down
A_21_P0011016	XLOC_l2_002761	3.10076	up
A_21_P0006993	XLOC_008812	-6.50906	down
A_23_P75786	SLC15A3	2.71525	up
A_33_P3228445	FXYD2	-5.2059	down
A_23_P128281	KLRC3	22.2736	up
A_33_P3234472	LOC284751	-4.61889	down
A_23_P32165	LHX2	-2.0415	down
A_23_P11408	PRY2	-2.5332	down
A_33_P3311439	GCH1	2.4604	up
A_21_P0010530	XLOC_l2_000233	-2.54627	down
A_23_P251259	GTF2H4	2.13393	up
A_24_P154037	IRS2	2.02449	up
A_21_P0000889	LOC100506068	-20.0196	down
A_21_P0000044	STEAP1B	2.55185	up
A_21_P0004333	XLOC_004632	-13.1329	down
A_24_P160401	CDCP1	7.24344	up
A_21_P0001620	XLOC_001195	-2.29321	down
A_21_P0011889	XLOC_l2_007832	-8.14714	down
A_33_P3209566		2.01928	up
A_33_P3244793	GADL1	14.3628	up
A_21_P0005927	XLOC_006726	-2.93906	down
A_21_P0014365	LOC100287082	-2.952	down
A_21_P0010304	ANKRD30A	-2.07008	down
A_21_P0008689	XLOC_011375	359.58	up
A_33_P3407289	LOC283788	-2.31746	down
A_33_P3390342	LOC100131257	-2.10239	down
A_23_P47991	MED13L	-2.44789	down
A_33_P3376444	ZDHHC23	4.33346	up
A_33_P3279311		6.68983	up
A_33_P3399267	IL15RA	2.06256	up
A_21_P0002565	XLOC_001317	-10.8733	down
A_21_P0001128	XLOC_000822	-2.77496	down
A_33_P3297580	CACNA1C	-4.34843	down
A_33_P3461258	DEFA11P	9.36731	up
A_24_P937306	AP1S2	2.16022	up
A_21_P0003698	XLOC_003829	-4.79706	down
A_21_P0000764	LOC100505768	-2.27601	down
A_21_P0010915	XLOC_l2_001518	-3.83955	down
A_32_P87013	IL8	77.5182	up
A_21_P0004946	XLOC_005476	-3.32558	down
A_23_P148088	FGG	-2.3149	down
A_33_P3227269	FLJ45983	-2.74581	down
A_33_P3326439		33.2024	up
A_33_P3324750		10.7033	up
A_33_P3262171	FER1L6	-18.4012	down
A_19_P00813544	XLOC_010897	11.5289	up
A_33_P3629930	ZNF32-AS3	3.73592	up
A_21_P0012194	XLOC_l2_009181	6.78062	up
A_21_P0006738	XLOC_008744	-3.98684	down
A_23_P217564	ACSL4	5.07074	up
A_23_P64721	HCAR3	6.85054	up
A_24_P943301	PEAR1	2.23437	up
A_23_P4494	DSC2	-2.20654	down
A_21_P0007483	SSPN	14.7694	up
A_24_P115967	DAGLA	-2.05811	down
A_33_P3346287	LINC00299	3.38904	up
A_19_P00321143	LOC100294145	-3.49768	down
A_33_P3331376	EPHB2	3.38421	up
A_21_P0006192	XLOC_007488	-4.09116	down
A_24_P154868	MEP1A	-4.138	down
A_33_P3363680		-2.18938	down
A_33_P3211929	RCOR2	-5.06428	down
A_21_P0003036	XLOC_002841	-2.55034	down
A_21_P0012543	XLOC_l2_010239	2.66991	up
A_33_P3709327	LOC100144602	-2.31593	down
A_23_P59261	TPBG	4.16203	up
A_33_P3374378	GTDC1	-3.3961	down
A_21_P0004567	XLOC_004924	4.19023	up
A_21_P0007756	XLOC_010191	-16.2346	down
A_21_P0002557	XLOC_002543	-2.93706	down
A_23_P256948	MSC	6.06036	up
A_21_P0007920	XLOC_010287	-2.66498	down
A_33_P3209229	RAB26	-4.07373	down
A_21_P0001124	XLOC_000812	-2.00535	down
A_21_P0000803	LOC100506474	2.01292	up
A_33_P3412613	TMPO	-3.38785	down
A_33_P3217507		-2.96967	down
A_24_P940365	C17orf104	-2.16386	down
A_33_P3264224	CDC42BPG	-18.4694	down
A_23_P1962	RARRES3	3.04616	up
A_19_P00322166	Q8YNJ1	-18.5295	down
A_21_P0006965	XLOC_008727	-20.9166	down
A_21_P0001842	FLJ12334	-12.4244	down
A_33_P3321697	EPB41L4A	-3.27745	down
A_21_P0014514	LOC100131774	2.36941	up
A_24_P55295	GJA1	2.08769	up
A_23_P354908	NMNAT2	3.07243	up
A_23_P19134	GPR98	9.92353	up
A_33_P3343516	LOC100129617	-2.32653	down
A_21_P0008041	XLOC_010330	2.29396	up
A_33_P3303507	HSPA6	-2.24389	down
A_21_P0010066	XLOC_013818	-2.48126	down
A_23_P3302	MNS1	-2.00361	down
A_23_P15394	CD68	3.94369	up
A_23_P322086	C12orf39	3.39273	up
A_33_P3266255	CSGALNACT2	2.70305	up
A_24_P280684	FBXO40	-25.5258	down
A_23_P42718	NFE2L3	2.00334	up
A_23_P253350	C8orf4	2.80506	up
A_33_P3378056	TFAP2A	-2.30559	down
A_33_P3291264		-2.11135	down
A_23_P15146	IL32	9.91573	up
A_24_P223874	SFTPA1	-3.61132	down
A_23_P152462	STX1B	3.16652	up
A_21_P0008687	LOC100507288	-28.7884	down
A_24_P85258	KIAA1751	-3.20105	down
A_33_P3247332		-14.3398	down
A_19_P00810274	Q9BQU3	-3.00164	down
A_21_P0007635	XLOC_009895	-3.22568	down
A_21_P0007621	XLOC_009864	8.87418	up
A_21_P0010194	XLOC_014037	-2.2205	down
A_23_P152838	CCL5	12.8298	up
A_33_P3651994	GNL3LP1	-2.30841	down
A_33_P3219245	LINC00476	-18.1682	down
A_21_P0012915	XLOC_l2_012135	-2.04109	down
A_23_P34548	SDCCAG8	2.07013	up
A_23_P317465	RAB8B	2.52485	up
A_21_P0005827	XLOC_007069	3.20842	up
A_33_P3334250		2.39338	up
A_24_P336759	MCL1	2.0986	up
A_23_P162547	MYL2	3.03582	up
A_33_P3284009	GNN	-3.56724	down
A_21_P0001123	XLOC_000808	-2.0076	down
A_33_P3355538	CERKL	3.16685	up
A_33_P3417260	C9orf95	2.48314	up
A_33_P3391778	RALYL	12.8054	up
A_33_P3340385	ZNF43	-15.4359	down
A_33_P3378126	FBXO32	3.28427	up
A_33_P3387352		2.5493	up
A_21_P0009076	XLOC_012035	2.11148	up
A_23_P135499	CLIC4	2.26353	up
A_23_P408955	E2F2	-2.20527	down
A_23_P127584	NNMT	2.1812	up
A_21_P0013200	XLOC_l2_013416	4.76213	up
A_33_P3382999	PSAPL1	-7.66876	down
A_33_P3420545	KCNV1	-8.13426	down
A_21_P0010301	XLOC_014118	2.04879	up
A_21_P0002809	XLOC_002935	6.14121	up
A_23_P388168	RAB3B	3.73975	up
A_23_P149064	PTPRU	-2.14265	down
A_33_P3309984	KHK	-2.12571	down
A_21_P0007424	XLOC_009608	3.81591	up
A_23_P16415	LRP3	2.02087	up
A_33_P3315719	PLEKHH2	-3.82872	down
A_33_P3417195	C17orf82	-2.45958	down
A_21_P0009587	XLOC_012893	2.13825	up
A_23_P215787	HBP1	2.28402	up
A_23_P156289	OSMR	2.90404	up
A_24_P260639	HIST1H1D	-2.41112	down
A_33_P3393801	PDZK1IP1	15.6674	up
A_33_P3369371	GPX3	2.22711	up
A_23_P253692	GPR64	-2.63722	down
A_21_P0012440	TRANK1	3.45668	up
A_21_P0008899	XLOC_011618	-2.19783	down
A_32_P178499	C16orf86	3.08746	up
A_21_P0011455	XLOC_l2_005393	5.63783	up
A_33_P3221783	TSLP	19.359	up
A_23_P217379	COL4A6	2.07668	up
A_33_P3271284	C20orf112	6.12152	up
A_23_P216052	FAM83A	2.43909	up
A_23_P90944	SCN7A	11.5951	up
A_24_P4816	GABARAPL1	2.19467	up
A_33_P3349045	IL4R	3.07971	up
A_33_P3568504	PPP1R1C	10.8818	up
A_21_P0012739	LOC100507487	-2.16635	down
A_33_P3294583	LOC256880	-4.01929	down
A_21_P0001361	XLOC_000332	-2.18606	down
A_23_P106042	CMTM5	2.23822	up
A_33_P3270252	OR1B1	3.57188	up
A_21_P0014044	LOC100653094	33.1751	up
A_33_P3265205		2.72717	up
A_23_P151267	LIMA1	2.0016	up
A_21_P0001158	XLOC_000930	3.19466	up
A_21_P0004018	XLOC_004435	2.00291	up
A_23_P254888	ZYX	2.30761	up
A_19_P00317963	XLOC_005849	-2.00153	down
A_21_P0006299	XLOC_007800	2.22227	up
A_19_P00316341	LOC100506860	-2.48603	down
A_21_P0008151	XLOC_010587	2.10534	up
A_24_P595237	SYNDIG1L	3.27326	up
A_23_P398189	IGSF11	-4.10956	down
A_23_P146456	CTSL2	-2.41231	down
A_32_P51237	KANK4	-2.97059	down
A_21_P0000609	TRPA1	3.82312	up
A_19_P00321466	LOC100294145	-3.23952	down
A_21_P0009865	XLOC_013582	3.42323	up
A_21_P0004715	XLOC_005566	2.25774	up
A_23_P209360	KLHL29	2.64597	up
A_33_P3412798	FRG2B	6.64268	up
A_33_P3245517	LOC441666	15.2506	up
A_23_P33984	TMEM27	-2.40142	down
A_33_P3234048	LOC100131878	2.68533	up
A_23_P21120	MED14	-12.8337	down
A_21_P0008144	XLOC_010574	-2.68085	down
A_21_P0003637	XLOC_003650	12.4094	up
A_33_P3286162		-3.53065	down
A_23_P203540	EHF	2.35896	up
A_19_P00318904	LOC100507525	-2.62483	down
A_21_P0005560	XLOC_006092	2.49853	up
A_21_P0006437	XLOC_008089	-15.317	down
A_19_P00315482	LOC729177	-2.95369	down
A_21_P0003338	XLOC_003465	39.5851	up
A_23_P410625	ZNF367	-2.15103	down
A_33_P3424803	HLA-C	10.8661	up
A_21_P0002155	XLOC_001308	16.2219	up
A_23_P82379	CACNA2D1	-2.48273	down
A_33_P3418125	GLIPR1	8.62176	up
A_23_P399001	CXXC5	-2.30147	down
A_23_P90804	MAP4K4	2.04036	up
A_21_P0007822	XLOC_009662	3.60207	up
A_24_P321525	RERG	-2.08677	down
A_21_P0001225	XLOC_001214	2.13748	up
A_33_P3287636		3.07498	up
A_23_P101054	KRT34	5.70467	up
A_21_P0005273	XLOC_006316	-9.87931	down
A_23_P50678	MATK	2.14405	up
A_23_P88033	FGF14	-4.9272	down
A_23_P138194	NCF2	4.9893	up
A_21_P0003906	XLOC_004135	12.233	up
A_32_P197561	EBF1	2.1562	up
A_23_P407472	RHO	2.39303	up
A_23_P404698	COL6A5	2.9362	up
A_33_P3395562	C1orf141	-3.33508	down
A_33_P3286864	ATP8A2	9.6541	up
A_23_P145074	PNRC1	2.45885	up
A_23_P211850	ABHD6	-2.15078	down
A_23_P134058	GFOD1	2.44133	up
A_33_P3368555	AHSA2	-2.12354	down
A_33_P3407013	IL6	2.13506	up
A_33_P3249072	HOGA1	-2.53569	down
A_21_P0004606	XLOC_005531	-6.06214	down
A_33_P3385725	OR52M1	3.5342	up
A_33_P3358893	PRM2	-2.111	down
A_33_P3245120	LOC200772	-2.17548	down
A_24_P210675	NDE1	2.05771	up
A_33_P3213518		2.10277	up
A_33_P3773168	LOC285768	-4.39549	down
A_19_P00316911	XLOC_001688	-3.2164	down
A_23_P43846	FABP6	2.18064	up
A_21_P0007913	XLOC_010553	2.12106	up
A_33_P3325502	ARHGAP29	-3.04811	down
A_32_P112493	PKDCC	-2.31629	down
A_23_P18372	B3GNT5	2.01557	up
A_33_P3395733		3.2206	up
A_21_P0001436	XLOC_000616	12.3078	up
A_23_P95851	TUBAL3	3.11423	up
A_21_P0012262	XLOC_l2_009331	-2.71866	down
A_33_P3323298	JUN	3.20861	up
A_19_P00811430	XLOC_011183	-2.43692	down
A_23_P40096	PROC	-4.78105	down
A_23_P218058	KLRC4	15.3826	up
A_33_P3279847	RAET1E	3.33871	up
A_24_P541831	LINC00264	-2.78179	down
A_23_P137016	SAT1	2.20012	up
A_33_P3223338	PARVG	-5.29326	down
A_33_P3366336	SBK1	-2.34783	down
A_23_P348264	LETM2	3.03993	up
A_33_P3377130	MAP3K5	3.01829	up
A_24_P557479	XAF1	16.8354	up
A_21_P0011272	XLOC_l2_004537	14.8444	up
A_33_P3293918	SH2D3C	2.67585	up
A_21_P0000705	ARHGEF26-AS1	2.82472	up
A_21_P0000022	BRI3	2.36901	up
A_21_P0013149	XLOC_l2_013080	-12.0101	down
A_21_P0006955	XLOC_008699	-2.81599	down
A_23_P348028	IL36A	2.44315	up
A_19_P00322847	LOC100294145	-2.03548	down
A_33_P3399448	SH3TC1	2.28999	up
A_23_P166027	SPO11	5.6473	up
A_32_P34444	FHOD3	3.67503	up
A_23_P406341	AFAP1L2	-2.27824	down
A_33_P3233150	ZSWIM4	2.41733	up
A_21_P0006994	XLOC_008814	2.52349	up
A_33_P3234678	FAM74A3	3.80824	up
A_23_P53345	ARNTL2	3.6527	up
A_33_P3295623		2.29888	up
A_33_P3262769		2.24314	up
A_21_P0004617	XLOC_005900	4.49761	up
A_23_P105251	GLI1	-4.58066	down
A_33_P3231156		10.5158	up
A_24_P404487	ZNF506	2.60123	up
A_21_P0006264	XLOC_007686	2.02858	up
A_21_P0003105	XLOC_003062	2.56011	up
A_23_P65442	IRF9	4.64026	up
A_33_P3420633	C16orf11	10.8957	up
A_21_P0011138	XLOC_l2_003674	2.20247	up
A_33_P3381077	OR10S1	11.6943	up
A_23_P7791	OGFRL1	2.50861	up
A_32_P921149	LOC100129476	-10.2364	down
A_21_P0011864	XLOC_l2_007595	-2.77263	down
A_23_P8281	IFNGR1	3.7031	up
A_21_P0012474	XLOC_l2_010489	-4.13546	down
A_23_P107432		-2.01912	down
A_33_P3273324	ZNF880	-2.16431	down
A_21_P0004382	XLOC_004801	-6.24392	down
A_33_P3331426	FLJ37786	2.23748	up
A_33_P3261054	CCDC114	-2.00733	down
A_23_P201636	LAMC2	7.62398	up
A_24_P391868	CPLX2	-8.66175	down
A_23_P51231	RUNX3	-2.15969	down
A_23_P38271	MYH2	3.98369	up
A_21_P0006730	XLOC_008711	3.93986	up
A_33_P3308307	TMC1	5.47302	up
A_21_P0009331	XLOC_012515	5.76199	up
A_33_P3331916	LOC440132	8.84281	up
A_23_P211345	TBX1	-2.09194	down
A_33_P3375077	BRPF3	2.00531	up
A_24_P13083	TSPAN18	2.15671	up
A_21_P0006070	XLOC_007657	2.34466	up
A_33_P3308964	PPP1R17	2.01671	up
A_32_P217390	SPATA8	2.10464	up
A_33_P3370787	EPHB2	3.11345	up
A_33_P3318509	CLEC4E	3.54316	up
A_21_P0003462	XLOC_003940	4.0873	up
A_33_P3245660		2.55585	up
A_33_P3230478	C1S	7.62414	up
A_21_P0012111	XLOC_l2_008546	3.45135	up
A_23_P30363	P4HA2	2.56151	up
A_23_P211047	BACH1	3.70385	up
A_33_P3229467	STK17A	3.10974	up
A_24_P359030	LINC00167	2.58405	up
A_23_P204913	RNF17	3.49484	up
A_33_P3235905		2.06271	up
A_23_P79978	SLC24A3	3.09467	up
A_21_P0010775	PARP8	3.92312	up
A_23_P205900	NTRK3	-3.45845	down
A_24_P357847		-3.3758	down
A_21_P0002334	XLOC_001788	3.26697	up
A_21_P0005802	XLOC_007012	2.49463	up
A_23_P145485	ULBP2	2.88668	up
A_21_P0007484	LOC100287314	2.68815	up
A_23_P139654	KLRC1	2.53645	up
A_32_P44568	LDHA	2.22206	up
A_19_P00320992	LOC100508120	-4.58495	down
A_23_P95165	SEMA4B	2.37866	up
A_33_P3287233		-2.24752	down
A_21_P0009464	XLOC_012638	-3.16966	down
A_21_P0014454	LOC100507600	3.54146	up
A_33_P3266928	LMTK3	-2.17009	down
A_23_P214969	CITED2	2.59815	up
A_33_P3508822	APP	2.40938	up
A_21_P0012413	XLOC_l2_010011	15.1576	up
A_23_P91317	RAD21L1	9.47732	up
A_21_P0012330	XLOC_l2_009442	-2.37338	down
A_33_P3318530	LOC441204	3.92312	up
A_33_P3353846	TSPO2	2.21376	up
A_33_P3259542	WDR5B	-2.57475	down
A_23_P36882	NTS	-3.23665	down
A_23_P252541	RAB7B	-2.55562	down
A_21_P0002078	XLOC_002231	5.02369	up
A_21_P0001578	XLOC_001007	11.8715	up
A_21_P0013150	XLOC_l2_013080	-11.5774	down
A_21_P0013490	XLOC_l2_014217	5.91712	up
A_23_P301521	KIAA1462	5.67189	up
A_21_P0000750	MFI2-AS1	-2.24659	down
A_33_P3307297	LOC100130503	-4.48561	down
A_23_P57910	RTP3	3.19248	up
A_21_P0001676	XLOC_000166	2.10539	up
A_21_P0005159	XLOC_005637	2.90383	up
A_23_P133902	PSORS1C1	2.33593	up
A_23_P357104	ANXA6	2.66348	up
A_33_P3390939		-2.27184	down
A_23_P420692	PPFIA4	4.19349	up
A_33_P3392829	ESPNL	3.69638	up
A_21_P0012776	XLOC_l2_011118	-2.34325	down
A_23_P334664	PML	2.60062	up
A_23_P41344	EREG	2.80975	up
A_23_P166823	TNNC1	-5.37671	down
A_23_P101905	APC2	-2.57491	down
A_21_P0007572	XLOC_009788	2.14735	up
A_23_P59005	TAP1	3.8122	up
A_23_P61466	CD163L1	3.1184	up
A_32_P515431	LOC100132057	-2.9907	down
A_23_P73632	NR0B1	-2.29579	down
A_21_P0002166	XLOC_001341	-2.93719	down
A_21_P0002726	XLOC_002575	-2.41327	down
A_32_P930685	ZNF876P	16.1273	up
A_33_P3363537		-2.09673	down
A_23_P367420	ADAM21	2.12676	up
A_33_P3268555	SP140	3.10348	up
A_33_P3397525	WNT4	3.63056	up
A_23_P19333	TREM1	39.7052	up
A_24_P43826	EBF2	-2.10488	down
A_33_P3274832	LOC283440	2.29317	up
A_23_P45011	PPP1R14C	2.33877	up
A_33_P3309551	PTPRD	4.64719	up
A_24_P129834	TPH2	12.7258	up
A_23_P59051	SLC17A2	2.76903	up
A_33_P3254141	LOC285696	3.49451	up
A_23_P44867	AMBN	-2.06204	down
A_33_P3385062	HAUS3	-2.88464	down
A_33_P3418426	SLC3A1	-4.76274	down
A_24_P521994	KLHL24	2.71347	up
A_23_P330788	IQSEC2	2.51951	up
A_23_P47304	CASP5	3.04783	up
A_23_P108948	MREG	3.2822	up
A_33_P3734378	LOC285954	2.65457	up
A_23_P26024	C15orf48	84.5601	up
A_21_P0012390	XLOC_l2_009882	-2.15608	down
A_33_P3399208	HLA-B	89.86	up
A_23_P416965	FAM149A	-2.84591	down
A_21_P0005432	XLOC_006252	-2.4605	down
A_23_P64404	FADS3	2.51644	up
A_23_P385126	DEPDC7	-2.84111	down
A_24_P246841	SLC25A27	-2.78656	down
A_24_P64653	METTL7B	-2.38507	down
A_21_P0010210	XLOC_014099	2.72276	up
A_33_P3257042	ZNF850	-3.41523	down
A_23_P89422	ABCA10	2.34858	up
A_33_P3211666	IL18R1	3.9798	up
A_21_P0009938	XLOC_013466	-2.03594	down
A_32_P351968	HLA-DMB	-28.9164	down
A_21_P0006249	XLOC_007635	-2.05827	down
A_33_P3385842	CCDC7	-2.1693	down
A_21_P0009800	XLOC_013238	3.74803	up
A_23_P143143	ID2	-2.88071	down
A_19_P00320063	XLOC_003204	2.99843	up
A_33_P3348239	FBN1	3.16997	up
A_21_P0014339	LOC100506251	-2.52494	down
A_23_P119562	CFD	-2.08608	down
A_24_P386622	ARRB1	-2.51103	down
A_32_P161762	RUNX2	2.47962	up
A_23_P69908	GLRX	2.37587	up
A_24_P237804	POTED	-2.53834	down
A_33_P3286372	C2orf48	-3.18477	down
A_21_P0005387	XLOC_006121	-19.8555	down
A_33_P3415300	CPLX2	-5.30405	down
A_21_P0014753	DNAPTP3	2.54771	up
A_23_P202978	CASP1	26.8756	up
A_33_P3226835	YSK4	-13.1385	down
A_33_P3343066	PAX2	-2.69691	down
A_23_P374226	SSX7	-5.17107	down
A_21_P0011015	XLOC_l2_002761	2.94658	up
A_24_P84340	MAST4	3.22362	up
A_21_P0007690	XLOC_010026	18.3758	up
A_21_P0006971	XLOC_008730	2.01189	up
A_21_P0009675	XLOC_012908	-2.15322	down
A_32_P25357	CDH15	2.10313	up
A_21_P0002867	XLOC_003194	-2.64721	down
A_33_P3631022	LOC100270680	2.56785	up
A_19_P00320162	LOC100132240	3.58175	up
A_23_P54840	MT1A	4.54492	up
A_21_P0007321	XLOC_009382	-2.17016	down
A_23_P71037	IL6	113.403	up
A_23_P207058	SOCS3	2.61918	up
A_24_P759477	ITGB8	3.07262	up
A_33_P3243230	IL8	14.7969	up
A_23_P12463	QSOX1	3.44788	up
A_23_P500501	FGFR3	-8.10731	down
A_21_P0014833	LOC100507209	-2.33199	down
A_21_P0009033	XLOC_011944	-2.31383	down
A_33_P3412016	SEMA4B	5.15662	up
A_24_P123408	ABLIM3	3.62227	up
A_24_P937405	PRSS23	-3.37243	down
A_24_P147461	SERPINB8	5.0485	up
A_24_P407259	SOX21	-2.17797	down
A_23_P30275	PCYOX1L	-2.51705	down
A_33_P3352887	LOC388692	2.69782	up
A_23_P23194	PINK1	2.13855	up
A_23_P16915	QPCT	3.45797	up
A_21_P0005742	XLOC_006883	2.00576	up
A_33_P3310974	ACTR3C	2.0581	up
A_24_P253827	AP2B1	2.94188	up
A_33_P3329108	MTAP	2.1885	up
A_21_P0014572	LOC100506125	-2.77584	down
A_23_P364444	FAM65C	12.5914	up
A_33_P3398722	PRDM5	-2.84814	down
A_21_P0002679	XLOC_002368	3.01522	up
A_19_P00315826	XLOC_001148	-2.07423	down
A_23_P256470	NPY	2.24685	up
A_33_P3408269	DEFB121	-3.41505	down
A_21_P0007255	XLOC_009247	2.74961	up
A_23_P79993	CST8	2.4824	up
A_23_P125423	C1R	7.41719	up
A_33_P3267865		20.0204	up
A_21_P0009602	XLOC_012626	5.60121	up
A_33_P3388147	CHRNA3	-2.27819	down
A_21_P0014040	LOC100653103	-2.29231	down
A_21_P0004089	XLOC_004708	-2.43919	down
A_24_P333571	ARHGAP29	-2.1016	down
A_21_P0007360	XLOC_009458	-14.2261	down
A_21_P0008354	XLOC_010866	3.32143	up
A_23_P368779	ZNF114	-2.21238	down
A_24_P743802	ZNF618	-2.23704	down
A_23_P90172	PPP1R15A	2.41484	up
A_24_P941912	DTX3L	2.88441	up
A_33_P3289745	LOC399900	-2.24697	down
A_33_P3270863	XDH	4.62714	up
A_23_P7827	FAM26F	7.30691	up
A_24_P207139	PML	5.20705	up
A_23_P154605	SULF2	-3.74428	down
A_24_P157370	IL17RB	-2.262	down
A_21_P0013450	XLOC_l2_013967	-2.9954	down
A_21_P0008156	XLOC_010591	-2.56567	down
A_21_P0008404	XLOC_010952	-2.00993	down
A_23_P139500	BHLHE41	9.35661	up
A_33_P3243887	IL11	3.75022	up
A_33_P3365988		-2.11052	down
A_21_P0010719	XLOC_l2_000399	-2.1348	down
A_33_P3408913	SAA2	4.203	up
A_24_P68783	IL36RN	-2.09422	down
A_23_P212696	FSTL1	5.21825	up
A_24_P215765	ATP10A	-2.09643	down
A_33_P3249160	FAM47C	-5.64205	down
A_33_P3354945	CSF1	2.8477	up
A_21_P0007959	XLOC_010477	-2.19628	down
A_23_P160025	IFI16	7.34233	up
A_23_P93602	C6orf58	8.27682	up
A_33_P3240946	DPF3	3.04523	up
A_33_P3335840	WDR33	-2.08514	down
A_23_P145694	ASNS	-2.05288	down
A_23_P41424	SLC39A8	5.08306	up
A_23_P167812	RBM24	2.0517	up
A_23_P93641	AKR1B10	-2.95629	down
A_19_P00322932	LOC100506190	2.10714	up
A_33_P3230698	KIF1A	-2.53829	down
A_21_P0004100	XLOC_004734	-2.31898	down
A_19_P00318661		2.7131	up
A_33_P3286066	PHLDB2	4.14685	up
A_21_P0011464	XLOC_l2_005438	-2.221	down
A_23_P380871	DEFB105B	2.13925	up
A_21_P0008506	XLOC_010778	2.21154	up
A_23_P38584	KRT27	2.46962	up
A_21_P0002740	XLOC_002643	2.00381	up
A_33_P3352970	IRAK2	7.71163	up
A_33_P3209756		-2.34107	down
A_24_P945096	CACNA1I	4.35664	up
A_32_P63562	LOC100132240	3.9224	up
A_33_P3352085		6.62054	up
A_21_P0014588	LOC100507196	-2.41689	down
A_23_P362148	DNER	11.754	up
A_23_P328740	NEURL3	2.11567	up
A_33_P3354451	TRIM31	4.18987	up
A_33_P3308347	ADAMTS8	-3.46305	down
A_33_P3375934	NAMPT	4.32448	up
A_21_P0005252	XLOC_006200	2.97969	up
A_24_P366122	ACBD4	2.10492	up
A_21_P0006245	XLOC_007615	-2.24052	down
A_23_P327777	GATS	-2.26345	down
A_23_P345678	FANCD2	-2.01267	down
A_21_P0014848	TMEM165	2.02772	up
A_23_P158725	SLC16A3	5.93135	up
A_21_P0010776	PARP8	2.12216	up
A_23_P128246	FICD	2.0315	up
A_33_P3410351	GSTM2	-3.17724	down
A_24_P406132	MAPK13	4.5314	up
A_24_P307653	SLC6A15	2.02538	up
A_24_P350546	LOC646976	-3.11394	down
A_33_P3795644	C21orf104	2.78434	up
A_23_P370682	BATF2	7.39915	up
A_23_P62890	GBP1	94.7151	up
A_21_P0001164	XLOC_000955	2.80363	up
A_23_P45389	RAB9A	2.24643	up
A_21_P0004568	LOC100505994	2.0089	up
A_21_P0013658	PGM5	4.10656	up
A_33_P3315314	MT1H	7.8566	up
A_23_P166297	ABCG1	2.13886	up
A_33_P3363260	PGM2L1	2.30092	up
A_23_P31896	ST3GAL1	2.95857	up
A_33_P3367984	ABCA12	-4.0946	down
A_33_P3364864	NAMPT	4.55574	up
A_23_P204751	ACCN2	-2.29904	down
A_23_P79108	ATP8B3	-3.77964	down
A_21_P0013541	LOC286094	-6.25158	down
A_32_P140030	FOXN4	2.29562	up
A_24_P329597	UBQLN1	2.11891	up
A_24_P206604	PFKFB3	-2.42829	down
A_33_P3283709		3.44037	up
A_24_P243749	PDK4	-2.15547	down
A_23_P145874	SAMD9L	4.51759	up
A_24_P932594	ULK2	2.59379	up
A_24_P410721	C5orf47	7.0839	up
A_33_P3318581	PLOD2	2.91518	up
A_33_P3248265	LTB	11.393	up
A_33_P3276703	VGF	-3.18676	down
A_23_P327551	CPNE4	-2.10738	down
A_24_P281580	GATS	-2.38788	down
A_23_P389250	C12orf70	2.547	up
A_24_P252078	BTN3A2	2.40373	up
A_33_P3397061	LINC00051	2.74397	up
A_23_P125505	PPEF1	-2.12681	down
A_23_P15174	MT1F	3.90918	up
A_23_P200001	NEXN	2.04243	up
A_23_P302672	DDIT4L	3.01144	up
A_24_P114032	EFNA3	2.25254	up
A_23_P53198	DGAT2	2.26195	up
A_23_P53193	SYTL2	3.27069	up
A_21_P0011967	SFRP4	-21.0457	down
A_21_P0005453	XLOC_006312	-2.1865	down
A_24_P764690	ZNF720	3.48326	up
A_32_P74409	C11orf96	10.8079	up
A_23_P304356	CLEC5A	-4.20557	down
A_23_P8961	IL7	17.4609	up
A_24_P390060	IQCD	2.07116	up
A_32_P108655	AK4	2.13007	up
A_23_P83298	PRRX2	-3.01861	down
A_21_P0010778	XLOC_l2_001134	3.27982	up
A_24_P362904	PFKFB4	2.44901	up
A_21_P0007554	XLOC_009738	-2.17822	down
A_23_P74290	GBP5	3.53573	up
A_24_P7594	APOL6	2.70313	up
A_33_P3346826	IL32	7.39787	up
A_24_P406334	STEAP1	2.88772	up
A_21_P0005696	XLOC_006798	2.40787	up
A_24_P131589	CD86	-2.56018	down
A_23_P369899	TMEM158	7.11166	up
A_23_P63209	HSD11B1	34.8673	up
A_21_P0011072	LOC100507206	2.90641	up
A_23_P137097	SLC16A2	2.86456	up
A_33_P3289296	TMEM37	-3.62842	down
A_33_P3221293	DFNA5	4.18743	up
A_24_P354715	NT5E	4.67183	up
A_21_P0008314	NUBPL	-2.05305	down
A_33_P3279526		7.2783	up
A_21_P0014080	KIRREL-IT1	2.30345	up
A_33_P3331853	PDE1C	-2.47819	down
A_33_P3337977	FIG4	2.10697	up
A_33_P3423570	METRN	-2.21588	down
A_21_P0003941	LOC100505994	4.741	up
A_21_P0005169	XLOC_005739	3.21765	up
A_23_P64173	CARD16	44.5577	up
A_23_P148015	AXIN2	-2.1206	down
A_33_P3288246	MCC	2.15631	up
A_33_P3691168	IL31RA	2.06403	up
A_24_P140608	HBEGF	7.35424	up
A_23_P215484	CCL26	2.16034	up
A_24_P365721	SLC6A14	43.5094	up
A_23_P170857	IL1RAP	2.93781	up
A_21_P0000535	LINC00173	-3.47191	down
A_23_P69383	PARP9	4.49344	up
A_24_P211565	C1QTNF6	-2.22872	down
A_21_P0003179	XLOC_003263	3.39722	up
A_23_P71480	DEFB1	-2.82869	down
A_33_P3354940	CSF1	2.14532	up
A_23_P99642	SLC7A7	-6.21966	down
A_32_P46594	LOC145837	-3.10935	down
A_32_P178800	ITGA2	4.94116	up
A_33_P3417695	ODF3B	3.7536	up
A_23_P358597	POPDC3	2.09922	up
A_23_P323761	TRAF3IP3	7.35866	up
A_21_P0004885	XLOC_005303	3.8658	up
A_21_P0007573	XLOC_009788	2.73901	up
A_33_P3251492	LOC100133669	-4.57529	down
A_21_P0005382	XLOC_006100	4.33327	up
A_33_P3355921	LOC100130894	-2.01467	down
A_23_P15357	LGALS3BP	2.10874	up
A_33_P3343196	CP	7.5905	up
A_33_P3718269		17.6163	up
A_24_P11315	OLFML3	-3.56194	down
A_23_P257743	SHB	2.47575	up
A_23_P86653	SRGN	3.66049	up
A_23_P389281	HOXA13	-2.02362	down
A_33_P3214204		2.12837	up
A_24_P119131	TMEM120B	-2.09081	down
A_24_P352116	SNHG7	-2.10006	down
A_21_P0014465	LOC100507286	6.14931	up
A_24_P38081	FKBP5	-2.11173	down
A_19_P00806486	XLOC_l2_009140	-2.24193	down
A_33_P3357658	HMGA2	4.4196	up
A_23_P94338	ENPP2	2.22171	up
A_33_P3362296	KCNG1	-2.13043	down
A_23_P386478	TNIP3	7.44977	up
A_33_P3416966	C6orf168	-2.00584	down
A_33_P3214720	ZC3H12A	11.9787	up
A_33_P3358898	SSC5D	-2.21789	down
A_23_P28857	SIRPG	3.1443	up
A_33_P3386547	SGPP2	9.43811	up
A_23_P23616	PLEKHN1	2.16897	up
A_23_P202156	NFKB2	2.62806	up
A_24_P71468	QPCT	3.29818	up
A_24_P290286	P4HA3	2.37444	up
A_23_P150768	SLCO2B1	3.32019	up
A_33_P3329740		2.19832	up
A_23_P99253	LIN7A	-4.60796	down
A_33_P3418025	CTSO	2.44906	up
A_23_P145644	DDC	-2.72288	down
A_23_P325155	CD200R1	6.0498	up
A_33_P3268487	ABAT	2.25949	up
A_33_P3322082		-2.49413	down
A_23_P251717	WDR45	2.0077	up
A_23_P397455	ACVR1C	4.07398	up
A_23_P56213	GRAMD1A	3.01034	up
A_23_P24004	IFIT2	2.4171	up
A_33_P3255131	KCTD19	2.75389	up
A_33_P3225273	QSOX1	2.88297	up
A_23_P91850	IL20RB	2.16954	up
A_33_P3245218	ODZ2	2.13966	up
A_32_P218025	LOC100506253	2.3299	up
A_32_P4595	SGCD	-2.31742	down
A_33_P3297525		-2.643	down
A_23_P65278	NBEA	-2.39472	down
A_23_P10194	SEZ6L2	2.46457	up
A_33_P3303649	MB	-2.44651	down
A_23_P133293	MCTP1	2.61616	up
A_23_P12643	AS3MT	-5.61879	down
A_23_P429998	FOSB	3.29219	up
A_21_P0001001	KCNC4	-6.68498	down
A_21_P0010535	XLOC_l2_000297	21.3215	up
A_21_P0014880	LOC100652751	2.04299	up
A_24_P291826	SYTL3	2.75123	up
A_24_P237036	TNFSF14	30.3283	up
A_33_P3405334	GM2A	2.14862	up
A_33_P3374253		2.59223	up
A_23_P75741	UBE2L6	4.93319	up
A_23_P398854	DOK7	-8.41147	down
A_23_P256641	KCNE1L	2.42678	up
A_33_P3392187	CCDC85A	-4.67975	down
A_24_P64100		3.45707	up
A_21_P0000036	RDM1	-2.63124	down
A_33_P3751889	TOM1	2.20736	up
A_33_P3256810	TM4SF4	-5.12178	down
A_21_P0012332	XLOC_l2_009442	-4.54671	down
A_33_P3293573	VPS37D	-2.31834	down
A_21_P0011509	ALOX12P2	-3.3787	down
A_33_P3265376	HOMER3	2.20718	up
A_33_P3245439	CD40	5.15438	up
A_33_P3267380	SGCD	-2.15034	down
A_33_P3242798	CPS1	-2.17246	down
A_23_P86021	SELENBP1	-2.95187	down
A_23_P60009	ANXA13	-3.58726	down
A_33_P3298139	CRLF2	2.30189	up
A_24_P235429	ABCA1	3.40318	up
A_33_P3404959	C2orf68	-2.13355	down
A_24_P12435	NCOA7	2.90469	up
A_21_P0012899	XLOC_l2_011987	-2.28811	down
A_23_P431388	SPOCD1	8.54126	up
A_24_P298013	GTPBP2	2.41985	up
A_23_P3221	SQRDL	2.76792	up
A_33_P3266419	GLTP	2.20665	up
A_33_P3350094	PATL2	2.35687	up
A_23_P167096	VEGFC	4.72741	up
A_24_P187970	PADI2	-2.56999	down
A_33_P3418170	DDX58	2.7154	up
A_23_P23947	MAP3K8	4.06851	up
A_33_P3360216	HIST1H2AI	-2.02512	down
A_21_P0000381	SNORD70	-2.08885	down
A_21_P0014280	LOC100508384	2.14136	up
A_23_P51376	NKAIN1	3.36219	up
A_21_P0012741	XLOC_l2_010831	-2.22645	down
A_23_P143987	ATG7	2.11146	up
A_23_P346093	TMC8	-2.03327	down
A_23_P158596	AGTRAP	2.17196	up
A_23_P157865	TNC	3.41335	up
A_23_P32036	C9orf95	2.16888	up
A_23_P21207	UBA7	3.72505	up
A_33_P3244013	NEBL	-2.18646	down
A_33_P3416881	C2orf27A	-2.35136	down
A_23_P404667	BIK	4.86042	up
A_23_P57784	CLDN1	2.38876	up
A_24_P379750	MXD1	3.94861	up
A_24_P356373	HAGHL	3.50952	up
A_21_P0002355	XLOC_001869	2.69333	up
A_21_P0000474	SNORA38B	-2.39029	down
A_23_P111000	PSMB9	4.28797	up
A_23_P143845	TIPARP	2.73231	up
A_23_P314755	STC1	11.8386	up
A_21_P0000730	LOC100507651	4.48419	up
A_33_P3231277	HIF1A	2.29221	up
A_33_P3340105	BASP1P1	2.1051	up
A_23_P7144	CXCL1	23.2301	up
A_24_P207995	L1CAM	3.46426	up
A_24_P807031	ATP6AP1L	-2.06465	down
A_33_P3343962	LOC100130373	-2.73494	down
A_24_P220485	OLFML2A	-2.29399	down
A_23_P161769	FXYD2	-14.0493	down
A_32_P208120	CAMK1D	-2.26634	down
A_23_P365719	TAPBP	2.05487	up
A_21_P0013629	CNTNAP3	-2.21726	down
A_33_P3257330	DCBLD1	3.04245	up
A_24_P353794	GALNT2	3.59224	up
A_21_P0011196	XLOC_l2_003602	-4.05672	down
A_33_P3407937	PLCXD1	-2.01871	down
A_23_P501985	CSF2RA	2.89452	up
A_24_P241815	JUNB	2.06092	up
A_23_P99163	DRAM1	2.15157	up
A_21_P0011592	LOC100130581	2.02194	up
A_33_P3255434	MEG3	2.13201	up
A_23_P210465	PI3	15.4219	up
A_24_P96403	RUNX1	2.82076	up
A_33_P3272231	MFSD2A	2.03978	up
A_24_P48898	APOL2	5.8408	up
A_19_P00321391	LOC100422737	-4.39775	down
A_33_P3331511	LINC00173	-3.70476	down
A_23_P130753	DBP	-2.19844	down
A_21_P0000300	SNORA48	-2.55491	down
A_23_P85693	GBP2	13.0611	up
A_23_P97394	BCAR3	2.18982	up
A_23_P38244	APOH	-9.03883	down
A_19_P00806490	TET1	-2.75256	down
A_23_P201459	IFI6	2.19585	up
A_23_P98350	BIRC3	2.87047	up
A_23_P166797	RTP4	4.33222	up
A_23_P416581	GNAZ	-2.77402	down
A_24_P378019	IRF7	2.02429	up
A_23_P258944	DNAJB9	2.29134	up
A_23_P157117	CREB5	3.93308	up
A_33_P3337415	GNAL	-2.05249	down
A_23_P62115	TIMP1	2.05564	up
A_33_P3398912	SLC2A6	4.40199	up
A_33_P3258617	PLIN2	5.60155	up
A_33_P3380992	AKR1B15	-3.21179	down
A_33_P3345836		2.00063	up
A_23_P3956	C1QTNF1	19.6241	up
A_24_P304071	IFIT2	3.11237	up
A_23_P59637	DOCK4	4.06648	up
A_23_P40847	CHST2	2.9128	up
A_24_P274615	ARRDC3	5.92864	up
A_33_P3348061	CABP7	-3.76178	down
A_23_P73097	RGS20	-2.27584	down
A_33_P3302185	HS3ST6	-4.75443	down
A_33_P3407880	ANKRD22	12.3532	up
A_24_P268123	ST3GAL3	2.19419	up
A_24_P273413	EML4	-2.09803	down
A_21_P0006934	XLOC_008659	-2.10017	down
A_23_P334955	FAM167A	2.09946	up
A_24_P33982	MILR1	4.61442	up
A_23_P101992	MARCO	4.72078	up
A_23_P206724	MT1E	7.97234	up
A_33_P3312187		2.73201	up
A_23_P41470	DDX60	2.75937	up
A_23_P68922	MICALL1	2.13511	up
A_23_P417261	EFHB	-3.09264	down
A_24_P129341	AKR1B10	-3.02939	down
A_23_P31376	LRRN3	-2.08322	down
A_23_P201747	PADI2	-3.27599	down
A_23_P5441	ABCB6	-2.05069	down
A_23_P20484	FGL1	-8.93893	down
A_32_P164246	FOXQ1	2.27678	up
A_23_P62081	SCG5	2.63549	up
A_24_P229531	OBFC2A	2.08689	up
A_32_P47988	CAMK2D	-2.26943	down
A_24_P102821	PTAFR	2.93353	up
A_23_P159305	TAF15	-5.1035	down
A_33_P3379939	HLA-F	11.7345	up
A_23_P18447	PPARGC1A	-4.6978	down
A_21_P0000015	PARP9	2.22739	up
A_23_P139919	CHST11	3.38964	up
A_23_P357207	MRAP2	-2.35496	down
A_23_P58009	C3orf52	2.21685	up
A_32_P152767	C10orf140	-2.67993	down
A_19_P00318559	XLOC_004323	-2.51063	down
A_24_P924836	CRYZL1	-2.48369	down
A_21_P0005628	LOC100507056	6.24848	up
A_23_P152791	SLC16A6	5.83447	up
A_23_P164451	TBX2	-2.0879	down
A_23_P436284	OSTBETA	2.69122	up
A_23_P45871	IFI44L	2.13607	up
A_21_P0000116	MID1	-2.41752	down
A_24_P53215	UNC13D	-2.49548	down
A_24_P44462	TPM1	2.11679	up
A_24_P311926	HLA-G	8.57975	up
A_21_P0014771	LOC100509105	3.43065	up
A_24_P126741		3.10157	up
A_33_P3280694	PION	2.7324	up
A_21_P0012311	CELSR1	-2.40184	down
A_23_P35995	CLMP	5.00867	up
A_19_P00324839	MALAT1	-5.68362	down
A_23_P398530	WHSC1	-2.07568	down
A_33_P3264269	MOV10	2.10662	up
A_23_P167367	PITX2	-2.16766	down
A_33_P3395688	MYZAP	2.51742	up
A_24_P787947	YPEL2	2.31344	up
A_33_P3280845	THY1	-2.48048	down
A_23_P202881	FEZ1	9.7475	up
A_23_P210900	ACSS2	2.07233	up
A_23_P405129	LTBP2	2.76776	up
A_23_P210210	EPAS1	2.33775	up
A_33_P3322814	NTRK3	-4.39337	down
A_32_P460973	HLA-E	4.76294	up
A_23_P19226	DSE	3.52863	up
A_32_P141969	NTRK3	-2.87859	down
A_24_P192805	CARD17	4.11942	up
A_23_P897	C1orf116	-2.33809	down
A_33_P3389558		2.33386	up
A_33_P3313796	CCDC34	-2.09257	down
A_23_P5200	NPHS1	2.02065	up
A_19_P00321263	LOC550112	2.15036	up
A_33_P3219010	PPA2	4.50666	up
A_23_P19182	REEP2	-2.08289	down
A_23_P87049	SORL1	-3.08416	down
A_23_P88626	ANPEP	9.34449	up
A_33_P3236868	MT1X	5.72575	up
A_23_P128744	BDKRB1	3.69402	up
A_21_P0010646	XLOC_l2_001085	-2.05988	down
A_19_P00812190	Q5D1D6	19.1622	up
A_23_P149545	HIST2H2BE	2.496	up
A_21_P0012310	XLOC_l2_009292	-2.04533	down
A_23_P134176	SOD2	13.8359	up
A_33_P3261019	SLC9A2	-2.7395	down
A_33_P3363355	ICAM4	3.11029	up
A_24_P144601	POU5F1	2.73849	up
A_23_P254404	SNX33	2.36095	up
A_21_P0004566	XLOC_004924	2.50829	up
A_33_P3218960	CACNA1H	-3.48704	down
A_33_P3422728	CNTNAP3	-2.87473	down
A_32_P63013	LOC283174	-3.37117	down
A_23_P337753	SP140L	3.61854	up
A_33_P3259865	C1orf220	-2.69714	down
A_21_P0004422	XLOC_004924	4.26336	up
A_23_P9415	ACO1	5.09837	up
A_33_P3419691	GATS	-3.00192	down
A_23_P206018	TPM1	2.30249	up
A_21_P0008741	XLOC_011481	2.19849	up
A_23_P126844	TNFRSF25	3.80411	up
A_23_P146922	GAS6	2.11758	up
A_24_P172481	TRIM22	6.77791	up
A_24_P192727	KAZALD1	-2.95214	down
A_21_P0005052	XLOC_005811	2.43379	up
A_23_P141447	RDM1	-2.6807	down
A_23_P129144	MYZAP	4.74184	up
A_24_P190472	SLPI	6.62913	up
A_23_P78108	ALDOC	2.93571	up
A_24_P43810	FAM83A	2.84399	up
A_23_P139786	OASL	6.26463	up
A_33_P3417626	ENHO	-4.68602	down
A_23_P207445	MAP2K6	-2.13964	down
A_21_P0014664	LOC100505874	3.7542	up
A_33_P3394140	LOC283050	6.62624	up
A_33_P3337272	NRARP	-2.4254	down
A_33_P3328312	HNF1A	-2.63212	down
A_24_P206328	PDE1C	-2.26606	down
A_21_P0003040	XLOC_002865	2.16883	up
A_23_P75299	LHPP	-2.28846	down
A_21_P0010780	XLOC_l2_001138	-2.61174	down
A_23_P153964	INHBB	-7.15363	down
A_33_P3277308	SYT6	-6.71624	down
A_21_P0004420	XLOC_004924	5.01484	up
A_32_P119033	PLCXD3	-15.1984	down
A_33_P3408877		2.31182	up
A_23_P163467	C15orf52	2.3677	up
A_32_P358887	SLC4A4	-2.7974	down
A_24_P199251	RASSF9	-2.34167	down
A_23_P41304	GYPE	2.24607	up
A_23_P379649	BMF	2.35152	up
A_21_P0000307	SNORA2B	-2.29166	down
A_23_P408094	MXD1	2.56355	up
A_23_P55632	SERPINB3	3.13471	up
A_23_P328074	SALL1	-2.50253	down
A_23_P406616	C7orf74	2.73297	up
A_33_P3370751	SMURF2	2.12989	up
A_23_P359043	AKAP2	6.29937	up
A_23_P2674	KRT4	-14.3684	down
A_24_P357465	TP53INP2	2.55793	up
A_33_P3335183	LRRC37A3	-2.04133	down
A_21_P0012978	XLOC_l2_011983	2.64669	up
A_24_P489164	LOC100131943	-8.64014	down
A_24_P304154	AMPD3	8.1987	up
A_33_P3379076		2.43575	up
A_24_P40626	GREM2	-6.11276	down
A_23_P80048	FER1L4	2.01659	up
A_23_P15727	FKBP10	2.25864	up
A_24_P33895	ATF3	2.39566	up
A_21_P0004750	XLOC_005737	-3.02939	down
A_33_P3420224	ENTPD8	-3.25364	down
A_21_P0007637	XLOC_009897	-3.60442	down
A_24_P238499	C18orf56	-2.02037	down
A_21_P0008460	NUMB	3.03971	up
A_33_P3400374	PRIC285	2.76583	up
A_23_P26583	NLRC5	15.392	up
A_33_P3220911	BST2	6.8781	up
A_23_P101642	PTPRH	2.27207	up
A_23_P41765	IRF1	5.886	up
A_23_P211428	SMTN	3.26569	up
A_33_P3379967	HLA-F	15.9841	up
A_33_P3319760	TAGLN2	2.1262	up
A_24_P371281	TMEM22	2.61782	up
A_23_P372923	FGFR1	-2.09976	down
A_33_P3422897	ABCA1	2.24314	up
A_33_P3375553	ARL13A	5.90192	up
A_23_P409462	DCBLD1	2.43574	up
A_23_P130343	KCTD1	-2.16296	down
A_33_P3217213	PDLIM7	3.49912	up
A_23_P339240	PLCH1	-2.10675	down
A_33_P3352522	FLJ41484	-4.14182	down
A_23_P139704	DUSP6	3.06319	up
A_23_P3368	FURIN	2.43105	up
A_33_P3267375	SGCD	-2.36142	down
A_23_P166306	CBS	-2.33669	down
A_24_P52697	H19	-4.11424	down
A_23_P210224	DPYSL5	-2.55732	down
A_33_P3222183	DPYSL5	-2.45946	down
A_23_P42257	IER3	2.62776	up
A_33_P3298128	ITPR2	2.15308	up
A_33_P3339143	ARL13A	3.85141	up
A_23_P380857	APOL4	6.47631	up
A_33_P3263569	AKNAD1	3.36154	up
A_23_P214080	EGR1	11.2297	up
A_24_P13041	RTKN2	-2.89969	down
A_19_P00809119	LINC00340	-2.41954	down
A_24_P369232	CCDC3	-3.17144	down
A_33_P3356776	GOLGA7B	4.12275	up
A_24_P235266	GRB10	2.14545	up
A_33_P3378384	DNM1P46	2.1613	up
A_33_P3253634	LOC390660	2.08986	up
A_21_P0011028	XLOC_l2_002502	2.07887	up
A_23_P217958	HK1	2.62177	up
A_33_P3384562	PDLIM7	2.21486	up
A_24_P335202	CHRDL2	2.56978	up
A_23_P201248	SLC26A9	2.64783	up
A_23_P26037	FRMD5	2.06541	up
A_23_P125383	TMEFF2	-8.42247	down
A_33_P3312119	C6orf99	-2.40317	down
A_32_P160883	NEDD4	2.40798	up
A_23_P218442	CEACAM6	-3.00795	down
A_24_P68079	TRANK1	5.08749	up
A_21_P0005906	XLOC_007214	3.76556	up
A_19_P00317182	LOC100294145	-2.79774	down
A_21_P0003681	XLOC_003787	-2.03225	down
A_24_P245838	MGAT3	-9.3116	down
A_33_P3369190	PAM	2.56978	up
[truncated: 119 more rows]
