# Supplementary material for: Macrophage-secreted interleukin-35 regulates cancer cell plasticity to facilitate metastatic colonization
Source: Nat Commun. 2018 Sep 14;9:3763. doi: 10.1038/s41467-018-06268-0 (PMC6138674; doi:10.1038/s41467-018-06268-0)
Supplement: Supplementary file 5 — Supplementary Data 3 [file 41467_2018_6268_MOESM5_ESM.xlsx]

## Sheet: M2M0
Supplementary Data 3 Upregulated and downregulated genes in cDNA microarray analysis of M2-treated A549 vs M0-treated A549
2X Up and Down		Fold change
ProbeName	GeneSymbol	Fold change([16858_M2.txt] vs [16854_Ctrl.txt])	Regulation([16858_M2.txt] vs [16854_Ctrl.txt])
A_23_P117082	HEBP1	2.02998	up
A_24_P215804	CKLF	-2.07998	down
A_23_P89762	PHLPP1	3.07247	up
A_33_P3379396	KRT1	-3.50853	down
A_23_P11543	FUCA1	2.85174	up
A_24_P120109	DHX57	-2.00756	down
A_33_P3350056	MT1X	8.31671	up
A_32_P202703	LOC389831	-2.04507	down
A_24_P238257	C17orf104	-3.66353	down
A_23_P106016	PRKD1	2.36876	up
A_23_P144096	CISH	35.3519	up
A_23_P76705	TUBGCP3	-2.18953	down
A_23_P63896	FAS	2.20363	up
A_23_P101374	CYP2S1	-5.73115	down
A_32_P199252	HSP90AA1	-2.12727	down
A_21_P0007322	XLOC_009383	2.31226	up
A_33_P3321007	LOC401463	4.99019	up
A_23_P88740	CENPN	-2.82706	down
A_23_P11652	USP1	-2.27999	down
A_23_P146146	ATP6V0D2	-23.3179	down
A_21_P0004505	XLOC_004405	-12.0836	down
A_21_P0004440	XLOC_004988	-17.957	down
A_23_P36187	SYT8	-2.90654	down
A_21_P0009102	MMP2	-7.17105	down
A_21_P0008718	XLOC_011421	-7.47718	down
A_23_P103110	MAFF	-2.56535	down
A_21_P0007314	XLOC_009365	-19.938	down
A_21_P0009162	XLOC_012139	-3.11805	down
A_23_P31073	MYB	-3.18124	down
A_33_P3318002	PCDHA4	2.14786	up
A_23_P110961	BRP44L	3.82695	up
A_33_P3292402	LRRIQ3	-3.13425	down
A_23_P41948	CCDC99	-2.91672	down
A_33_P3265619		-2.6982	down
A_23_P126869	PADI3	-2.73568	down
A_23_P113161	C1orf21	5.94248	up
A_33_P3330911	BCAS1	-15.1006	down
A_21_P0003248	XLOC_002773	26.1549	up
A_33_P3381022	ICMT	-3.43377	down
A_21_P0001170	XLOC_000982	4.99932	up
A_33_P3364089	SLCO1B3	2.4356	up
A_33_P3378972	UNC5D	-7.79507	down
A_32_P55840		-2.65025	down
A_33_P3287690	CNOT2	3.3243	up
A_24_P110831	ANO1	-13.996	down
A_23_P12816	HELLS	-2.35435	down
A_24_P388528	ST6GAL1	3.4042	up
A_23_P360990	DYDC1	-17.2349	down
A_21_P0014097	LOC100507380	2.35217	up
A_23_P158829	ARRB2	-2.84374	down
A_33_P3276630	DYNLRB2	6.16169	up
A_23_P89431	CCL2	2.37405	up
A_21_P0007864	XLOC_009948	4.83336	up
A_23_P115366	CMPK1	3.17601	up
A_21_P0010751	XLOC_l2_000727	-6.62238	down
A_21_P0000197	HIST1H2AG	-4.48091	down
A_24_P343095	DHFR	-3.45852	down
A_23_P31798	NAT2	2.19181	up
A_21_P0009454	XLOC_012625	11.0371	up
A_23_P361940	CD84	-4.35506	down
A_23_P138680	IL15RA	2.71111	up
A_21_P0007884	XLOC_010135	2.11371	up
A_21_P0008970	XLOC_011789	6.59102	up
A_33_P3418130	UPRT	3.30123	up
A_33_P3415596	LOC400499	-22.045	down
A_32_P528967	RTP1	2.35695	up
A_21_P0012785	1/2-SBSRNA4	-2.59813	down
A_32_P72341	TRIM59	-2.31206	down
A_21_P0013984	AK4	2.73861	up
A_21_P0004477	XLOC_005110	-4.61889	down
A_23_P100392	TCEB2	2.08454	up
A_33_P3385782	ZNF713	-3.04044	down
A_21_P0007496	LOC100507498	32.3547	up
A_23_P406227	MGC23284	2.52691	up
A_24_P64167	PTGS1	7.34617	up
A_23_P25698	SLC10A1	17.7951	up
A_33_P3423631	WHSC1	-2.20667	down
A_21_P0006170	XLOC_007438	2.0803	up
A_33_P3397865	TNNT1	-5.28756	down
A_23_P323801	BEST3	2.5548	up
A_21_P0003648	XLOC_003679	-2.0294	down
A_33_P3316728		-10.16	down
A_33_P3313025		-4.59836	down
A_33_P3267003		-3.25888	down
A_23_P402610	PFAS	-2.3175	down
A_21_P0001526	XLOC_000893	4.52861	up
A_21_P0013813	XLOC_l2_015716	-9.81194	down
A_33_P3388636	FLJ40606	-6.95535	down
A_21_P0012141	XLOC_l2_008841	-2.08425	down
A_23_P118894	PRR15L	40.7619	up
A_21_P0005755	XLOC_006905	-25.9787	down
A_33_P3320241		-64.8892	down
A_33_P3627001	PEBP4	2.18288	up
A_24_P270460	IFI27	2.33662	up
A_21_P0003905	XLOC_004135	3.51997	up
A_23_P91590	RANBP1	-2.01902	down
A_24_P102053	OCLN	-5.62501	down
A_33_P3372600	LOC100129119	-4.08839	down
A_21_P0010801	XLOC_l2_001421	2.25931	up
A_21_P0005086	XLOC_005919	-7.8569	down
A_21_P0013125	FLJ23152	3.72531	up
A_23_P114689	ASAP3	2.77642	up
A_23_P43337	FREM1	-3.34056	down
A_33_P3334615	CNGA2	12.4255	up
A_33_P3400943	C16orf5	2.17205	up
A_21_P0012249	XLOC_l2_009301	3.35625	up
A_21_P0014160	LOC100505697	2.56758	up
A_23_P310701	KIAA1383	12.3302	up
A_23_P408206	TBC1D21	-4.65791	down
A_23_P166526	RIBC2	-4.48361	down
A_21_P0009206	XLOC_012596	-14.2241	down
A_24_P202329	LOC146880	2.03312	up
A_24_P97825	CCDC69	3.34984	up
A_21_P0002120	XLOC_002402	-2.42941	down
A_21_P0002913	XLOC_003349	-16.667	down
A_23_P31453	STEAP1	-2.67491	down
A_21_P0004943	XLOC_005466	-16.0912	down
A_23_P32233	KLF4	2.3947	up
A_24_P915692	PHLDA1	-4.62267	down
A_33_P3347040	LOC100131094	2.19583	up
A_33_P3358712	POLR2M	-13.8932	down
A_33_P3839897	RNU4ATAC	-2.5293	down
A_23_P374689	GAD1	58.5781	up
A_23_P24104	PLAU	-2.51761	down
A_33_P3264569		-3.73036	down
A_23_P76249	KRT6B	14.4713	up
A_23_P384532	CCDC11	-2.12932	down
A_21_P0010562	LOC388692	2.29838	up
A_33_P3249224	BAAT	-4.20303	down
A_33_P3418686	HCN4	-13.5758	down
A_24_P500422	LOC730101	2.86825	up
A_33_P3420701		2.92567	up
A_23_P118834	TOP2A	-2.81811	down
A_21_P0006765	XLOC_008833	22.2276	up
A_21_P0011632	XLOC_l2_005997	3.16835	up
A_33_P3741022	LINC00511	-2.42775	down
A_33_P3224819	SLC45A4	2.87137	up
A_23_P115261	AGT	5.71098	up
A_21_P0012287	XLOC_l2_009469	-2.32029	down
A_33_P3309506	SEBOX	2.28029	up
A_33_P3306413	INCA1	-3.4871	down
A_23_P110851	TERT	-2.96879	down
A_23_P206441	FANCA	-3.76789	down
A_23_P372308	RGMA	-2.3572	down
A_21_P0011213	XLOC_l2_003897	-26.7704	down
A_33_P3214665	MAP2	16.7639	up
A_23_P89509	SPAG5	-2.66752	down
A_23_P250102	CAND2	-3.99018	down
A_23_P375372	FGA	12.469	up
A_21_P0004912	XLOC_005405	-2.51337	down
A_21_P0008289	XLOC_010962	8.52091	up
A_23_P141180	TOM1L2	2.46485	up
A_21_P0008843	XLOC_011403	-3.53413	down
A_23_P79518	IL1B	2.06801	up
A_33_P3278916	PHF20L1	3.61892	up
A_23_P119040	GREB1L	2.97078	up
A_33_P3311493	LOC283392	-18.9134	down
A_21_P0000931	XLOC_000856	35.1415	up
A_21_P0013635	XLOC_l2_015177	8.49464	up
A_24_P838483	C12orf74	-14.7302	down
A_33_P3216098	DGCR9	8.32956	up
A_23_P305616	LOC652276	3.52252	up
A_23_P138507	CDK1	-2.76791	down
A_33_P3330264	CXCL1	3.14258	up
A_33_P3329664	ZFP92	2.02402	up
A_21_P0002659	XLOC_002063	6.82237	up
A_23_P82975	VPS13B	2.97862	up
A_21_P0011876	XLOC_l2_007783	7.03881	up
A_21_P0006262	XLOC_007676	3.63078	up
A_23_P386310	HRH4	3.31656	up
A_23_P415411	HIST1H4E	-3.94219	down
A_23_P41204	FAM131A	2.30419	up
A_32_P147078	SLC8A1	-2.9058	down
A_23_P365614	NOTCH4	-2.30869	down
A_23_P145529	PKIB	-3.49449	down
A_32_P98298	DUSP8	2.59188	up
A_33_P3395206		-2.22186	down
A_33_P3262376	OTUD7A	-2.85576	down
A_21_P0000117	MID1	-2.20066	down
A_32_P176911	LINC00239	-2.488	down
A_33_P3394380	AKAP5	2.60298	up
A_21_P0006967	XLOC_008730	12.2378	up
A_23_P305527	TMC2	-3.80677	down
A_21_P0012005	XLOC_l2_007359	3.27651	up
A_33_P3324695	LOC100506393	-15.2956	down
A_21_P0005722	XLOC_006844	2.25819	up
A_19_P00322188	Q81CU5	-4.71247	down
A_23_P158297	BTNL3	3.53858	up
A_23_P74547	CD53	-18.4616	down
A_32_P175934	CD48	15.1533	up
A_23_P106682	EMP2	4.93468	up
A_32_P114284	IKZF2	2.72817	up
A_24_P169048	RFPL3-AS1	-2.42215	down
A_33_P3419458	SNORA59B	-2.13119	down
A_23_P110196	HERC5	-5.56223	down
A_21_P0011886	LOC728763	37.2457	up
A_32_P224234	LOC645195	-2.18024	down
A_33_P3221114	JAKMIP1	-2.45957	down
A_21_P0009459	XLOC_012631	2.7112	up
A_21_P0013632	XLOC_l2_015172	50.2903	up
A_21_P0008788	XLOC_011592	2.82286	up
A_23_P116387	INCENP	-2.76431	down
A_33_P3315814	LOC728208	3.74955	up
A_33_P3215676	MANSC4	24.9224	up
A_21_P0005325	XLOC_006567	7.68799	up
A_33_P3352382	ARG1	4.23249	up
A_33_P3391496	SLIT3	2.4911	up
A_23_P99452	BRCA2	-4.26691	down
A_23_P435636	DAND5	-2.01911	down
A_23_P113471	FAAH2	9.27096	up
A_33_P3321564		-13.4973	down
A_32_P129950	NHLRC3	2.495	up
A_23_P203488	SMPD1	4.28035	up
A_21_P0005891	XLOC_007189	5.18493	up
A_19_P00321158		2.55081	up
A_23_P382794	TAS2R20	-8.0501	down
A_21_P0009388	XLOC_012171	4.43198	up
A_19_P00321316	XLOC_003204	4.00077	up
A_21_P0005882	XLOC_007178	3.81926	up
A_23_P39550	TMEM163	-5.87869	down
A_23_P401076	SUSD3	3.2273	up
A_21_P0008251	XLOC_010585	-15.4976	down
A_23_P59714	MGC16142	-2.71143	down
A_32_P405759	COL22A1	3.32887	up
A_23_P133068	ANK2	2.38178	up
A_21_P0014612	LOC100128095	6.44849	up
A_21_P0007065	XLOC_008501	-3.69831	down
A_21_P0004829	XLOC_005150	-7.31115	down
A_21_P0007647	XLOC_009926	4.03432	up
A_24_P297539	UBE2C	-3.61193	down
A_23_P93690	MCM7	-2.94448	down
A_23_P121676	CXXC4	-3.93069	down
A_33_P3223397		4.31076	up
A_21_P0001875	XLOC_001515	2.488	up
A_21_P0006821	XLOC_008366	22.3768	up
A_32_P225816	PRDM16	4.17293	up
A_33_P3361412	SLC22A15	6.03798	up
A_21_P0001393	XLOC_000478	3.48934	up
A_23_P130027	EPN3	-12.2271	down
A_23_P356717	ANKS1B	19.0656	up
A_21_P0008714	XLOC_011407	40.0741	up
A_24_P921366	CALD1	2.52834	up
A_33_P3789327	SNORD12B	2.04607	up
A_23_P118246	GINS2	-3.00728	down
A_23_P303423	SLAIN2	2.85992	up
A_23_P84154	ARHGAP15	-16.105	down
A_21_P0012989	XLOC_l2_012054	5.22482	up
A_33_P3352767	MC1R	-2.01881	down
A_24_P53519	CHAF1A	-2.73205	down
A_24_P250922	PTGS2	-14.8376	down
A_33_P3310070	FOXK2	-2.07116	down
A_33_P3333232		-2.94372	down
A_23_P20532	CNTNAP3B	-2.22178	down
A_23_P82738	RAD54B	-2.86244	down
A_23_P7965	PGC	2.18448	up
A_24_P170403	C2orf78	-58.7424	down
A_23_P452	DDR2	4.02536	up
A_24_P390928	TRAPPC6A	3.0565	up
A_33_P3416634	PRSS41	3.50429	up
A_21_P0007434	XLOC_009097	34.0399	up
A_21_P0010858	XLOC_l2_001875	7.02807	up
A_33_P3331080	SEC24A	4.45586	up
A_23_P129174	LRRC49	-2.82855	down
A_33_P3397051	EXOC8	-2.80883	down
A_21_P0013161	XLOC_l2_013153	3.13069	up
A_21_P0008631	XLOC_011252	4.41348	up
A_24_P19828	TOE1	-2.14055	down
A_24_P220472	SPATA12	2.04045	up
A_33_P3485976		2.27498	up
A_33_P3262541	ADAMTSL2	-3.60469	down
A_23_P76488	EMP1	13.2415	up
A_23_P323685	HIST1H4H	-3.14087	down
A_21_P0004637	XLOC_005195	12.512	up
A_33_P3419113	PRY2	-2.78747	down
A_23_P119196	KLF2	-3.25235	down
A_21_P0014616	LOC100506120	8.21832	up
A_21_P0000878	LOC100506655	-4.77051	down
A_19_P00802448	XLOC_004881	4.17378	up
A_21_P0000799	LOC100506054	-2.63633	down
A_23_P137856	MUC1	20.5276	up
A_21_P0001196	XLOC_001095	-2.98152	down
A_19_P00810751	Q2Z8W5	-3.77828	down
A_33_P3402056	LOC389831	-2.26799	down
A_23_P37914	SLC5A11	-3.0006	down
A_33_P3300395	APITD1	-2.31224	down
A_24_P166397	KIAA0319	-2.46429	down
A_23_P354591	FAM125B	-2.02282	down
A_33_P3338392	PRDM15	-9.00073	down
A_21_P0000876	LOC100505894	-3.34971	down
A_23_P169819	EPHA3	3.024	up
A_24_P298495	LOC100130744	17.7219	up
A_19_P00320842	C17orf51	4.42167	up
A_21_P0013271	LOC100287482	-2.46971	down
A_19_P00322910	TWIST2	-4.32618	down
A_23_P302060	IFNE	-2.12261	down
A_23_P307544	PLXNA2	7.91138	up
A_21_P0009086	LOC400550	2.5876	up
A_23_P206760	HP	23.7913	up
A_21_P0003374	XLOC_003560	2.70341	up
A_33_P3352877	SPG20	2.32756	up
A_23_P206359	CDH1	8.4846	up
A_23_P377214	HEXIM2	-2.17942	down
A_21_P0006682	XLOC_008506	4.55361	up
A_33_P3740529	LOC645485	35.1902	up
A_33_P3303910	FAM53B	-6.10483	down
A_23_P59349	HECA	2.18195	up
A_23_P85783	PHGDH	-6.06092	down
A_33_P3294921	PRUNE2	14.9607	up
A_23_P252740	DSCC1	-3.90333	down
A_21_P0011496	CES1	11.6455	up
A_33_P3217457		-14.7421	down
A_23_P50990	CENPO	-3.09957	down
A_33_P3307402		-2.32879	down
A_21_P0010674	XLOC_l2_001332	-2.0697	down
A_33_P3293808		-7.13853	down
A_23_P216622	FKTN	-2.75919	down
A_33_P3365077	OR2G2	21.9708	up
A_23_P12082	CHI3L2	18.6881	up
A_33_P3330109	HLA-C	2.18612	up
A_33_P3422923	MYADML	3.40823	up
A_24_P379233	GJB3	3.5731	up
A_23_P70095	CD74	-2.52943	down
A_33_P3317336		-2.33992	down
A_21_P0006720	LOC399708	27.5006	up
A_33_P3249872	FBLN1	4.38769	up
A_23_P350808	UNC80	-35.0081	down
A_24_P97374	EOMES	-6.61387	down
A_33_P3316539	SLC7A2	2.56592	up
A_33_P3299165	LOC440131	2.03115	up
A_33_P3259253	CD28	4.75493	up
A_33_P3293456	GATA4	2.06515	up
A_33_P3418952	ZDHHC15	35.5563	up
A_24_P418044	HLA-J	2.00832	up
A_19_P00321194	KC6	5.52787	up
A_33_P3650491	LOC100288428	-3.92392	down
A_33_P3416366	CHAF1A	-3.07364	down
A_24_P203765	SLC1A7	2.40013	up
A_24_P262127	RRAD	73.5056	up
A_23_P100795	STAT3	2.53698	up
A_24_P355967	HTR2A	5.06379	up
A_23_P122216	LOX	21.1756	up
A_33_P3252316		11.56	up
A_21_P0006032	XLOC_007466	7.31998	up
A_23_P152125	MVD	2.379	up
A_23_P211212	COL18A1	-2.45875	down
A_21_P0007934	XLOC_010372	-2.24398	down
A_21_P0002376	XLOC_001913	-41.666	down
A_23_P20022	HILPDA	-4.02167	down
A_23_P379601	KCNJ9	40.4915	up
A_23_P126908	TNFRSF14	2.43249	up
A_23_P92334	TMEM156	-2.33848	down
A_33_P3342076	PRDM2	-2.50352	down
A_21_P0012956	XLOC_l2_011793	-10.6093	down
A_33_P3242693	SLC22A11	-15.7993	down
A_33_P3417960	LOC645206	3.61714	up
A_24_P880043	PCGF5	2.50117	up
A_23_P94275	DKK4	-4.60347	down
A_33_P3237669	CCDC155	-7.2003	down
A_33_P3368208	ABRA	-11.9394	down
A_33_P3257594	CCDC103	2.02933	up
A_21_P0005726	XLOC_006850	7.9131	up
A_23_P15798	KRTAP4-12	2.03382	up
A_21_P0010808	C10orf112	25.3146	up
A_23_P94397	OMD	40.9898	up
A_33_P3235330	MTMR3	2.41438	up
A_23_P103149	ACO2	2.08366	up
A_24_P79054	TGFB1	-3.65002	down
A_21_P0000419	SNORD114-22	-4.0672	down
A_24_P267522	ZNF585A	-4.88951	down
A_24_P150791	JPH3	-2.07755	down
A_23_P54144	BMP4	-2.51869	down
A_33_P3321657	HSPG2	2.17845	up
A_23_P431939	MR1	2.46026	up
A_23_P24157	PYROXD2	2.26359	up
A_33_P3231493		3.17922	up
A_21_P0007698	XLOC_010043	4.07116	up
A_24_P397903	FAM164A	3.09934	up
A_24_P102880	NAV1	2.79584	up
A_33_P3320563	GLOD5	-4.89197	down
A_33_P3415087	CLCN5	2.14423	up
A_33_P3218316	VSTM2B	-25.2627	down
A_33_P3418218	SEC16B	2.40243	up
A_21_P0012792	XLOC_l2_011263	23.9049	up
A_23_P35045	ARHGAP30	-8.64416	down
A_23_P250413	PARVG	-2.88453	down
A_21_P0009364	XLOC_012575	-15.7162	down
A_23_P207400	BRCA1	-2.49355	down
A_23_P112220	INSL4	-10.8038	down
A_23_P2423	MAGOHB	-2.47856	down
A_23_P144512	GK2	12.7219	up
A_23_P119478	EBI3	2.04737	up
A_21_P0014286	LOC100507566	16.751	up
A_21_P0000214	SNORD42A	-2.48829	down
A_33_P3222424	CSF3	63.442	up
A_21_P0012880	BRD9	2.03775	up
A_24_P295590	RASSF4	23.9169	up
A_33_P3321934	C9orf147	3.39424	up
A_21_P0000417	SNORD114-20	-5.59682	down
A_21_P0014457	LOC643085	12.9579	up
A_23_P128574	ENOX1	3.99174	up
A_33_P3310154	OR51B6	-31.5164	down
A_23_P104741	KIRREL3	-2.64267	down
A_21_P0002263	LOC150568	11.3451	up
A_24_P137461	CPN2	3.40753	up
A_21_P0005248	XLOC_006178	2.39342	up
A_33_P3290909	SMC1A	-2.73169	down
A_24_P330263	EDNRB	-45.1544	down
A_24_P408603	RAB39B	-20.9712	down
A_21_P0012911	LOC100652810	-2.55712	down
A_19_P00320275	XLOC_008079	-3.31705	down
A_21_P0013510	XLOC_l2_014459	-26.8975	down
A_23_P164011	SOX15	-3.80927	down
A_23_P151529	C14orf132	-2.42708	down
A_24_P379353	CCDC24	-2.62884	down
A_19_P00316871	LOC338588	-10.2485	down
A_21_P0013967	LOC100132174	2.10021	up
A_23_P88331	DLGAP5	-2.85216	down
A_24_P331704	KRT80	-5.87435	down
A_21_P0010965	OTOG	3.4528	up
A_33_P3384657		2.25928	up
A_21_P0003844	XLOC_003636	20.4232	up
A_33_P3373163		4.61907	up
A_23_P108501	EPHA4	-2.04376	down
A_23_P102471	MSH2	-2.43351	down
A_21_P0012930	LOC643201	-4.59677	down
A_32_P96719	SHCBP1	-2.6356	down
A_33_P3310415		-16.3962	down
A_19_P00321743	LOC100130938	-2.96342	down
A_33_P3403658		4.43512	up
A_24_P944427	SETD5	-3.14593	down
A_21_P0006154	XLOC_007406	-2.25834	down
A_21_P0002938	XLOC_002597	-14.1865	down
A_23_P78092	EVI2A	-2.33825	down
A_33_P3375506	LOC100133123	-41.5191	down
A_23_P386364	HDX	-8.83454	down
A_21_P0007188	XLOC_009088	-3.76048	down
A_33_P3357199	SH2D6	3.0087	up
A_23_P144959	VCAN	-5.33334	down
A_21_P0009828	XLOC_013461	4.94752	up
A_23_P328034	C20orf96	-2.40358	down
A_21_P0012621	XLOC_l2_010875	2.02787	up
A_21_P0007423	XLOC_009607	42.4483	up
A_33_P3300864	OR8H2	4.04938	up
A_21_P0001227	XLOC_001215	-8.89569	down
A_21_P0011837	XLOC_l2_007470	-18.7781	down
A_33_P3257574		8.84005	up
A_21_P0007219	XLOC_009167	-2.8613	down
A_21_P0006667	XLOC_008441	-16.2264	down
A_23_P8253	RAET1E	4.03382	up
A_19_P00316183	XLOC_l2_008434	-2.56382	down
A_23_P78664	DDX39A	-2.09331	down
A_23_P104798	IL18	3.89282	up
A_24_P189997	PCSK6	6.57505	up
A_33_P3354414	AOX1	22.8983	up
A_23_P381102	CCDC74B	-6.21093	down
A_23_P256205	ABLIM3	3.85397	up
A_23_P37441	B2M	2.4828	up
A_33_P3395209		-6.18842	down
A_24_P59494	PARP11	5.42409	up
A_23_P119778	SLC39A10	-2.3083	down
A_21_P0014730	LOC100505932	-2.99743	down
A_33_P3283718	LOC285696	-2.99256	down
A_21_P0009711	LOC80054	-2.32272	down
A_24_P336848	ACYP2	2.0599	up
A_21_P0000418	SNORD114-21	-4.00072	down
A_24_P401601		2.76439	up
A_21_P0005700	XLOC_006810	11.4581	up
A_23_P315836	BAIAP2	2.96241	up
A_23_P77529	MSLN	3.5646	up
A_21_P0003989	XLOC_004344	-9.73941	down
A_24_P80204	MALL	-2.31966	down
A_23_P44139	PRIM2	-2.53601	down
A_23_P10442	OSBPL1A	2.10694	up
A_21_P0014580	LOC100507195	-25.0054	down
A_23_P104318	DDIT4	3.40295	up
A_23_P207003	41521	5.98808	up
A_23_P117852	KIAA0101	-2.65334	down
A_23_P161297	OGDHL	5.78118	up
A_23_P110712	DUSP1	3.56796	up
A_32_P54037	CCDC38	9.30898	up
A_33_P3258946	SIRT2	2.15598	up
A_33_P3348782	CYP2S1	-4.57349	down
A_21_P0005592	XLOC_006326	-3.1273	down
A_23_P502654	SHMT1	2.60246	up
A_23_P200138	SLAMF8	2.10191	up
A_33_P3392892	ULK4	4.05047	up
A_23_P41942	POLR3G	-2.32745	down
A_32_P108254	FAM20A	2.00551	up
A_23_P75283	RBP4	3.33821	up
A_33_P3375576	MAP7	-3.48962	down
A_23_P138262	PADI4	23.2442	up
A_33_P3285639	TSGA10	3.43202	up
A_23_P3963	CDR2L	3.01573	up
A_23_P170453	CST5	2.92001	up
A_33_P3276856	HYDIN	2.2073	up
A_33_P3411477	NCCRP1	2.71195	up
A_32_P141488		-2.88741	down
A_23_P110802	CENPH	-3.88587	down
A_19_P00322149	LINC00472	-3.35089	down
A_33_P3372207		2.20771	up
A_33_P3243449	CD70	-2.48215	down
A_23_P201551	VAV3	-4.57699	down
A_21_P0014000	KIR3DL2	-4.0885	down
A_21_P0013148	LOC100422737	-2.26301	down
A_23_P35912	CASP4	2.33286	up
A_24_P71244	PIK3CD	-2.94941	down
A_21_P0012893	LOC285696	-3.8212	down
A_21_P0012253	XLOC_l2_009312	2.49489	up
A_23_P102202	MSH6	-2.12534	down
A_23_P118815	BIRC5	-3.13056	down
A_24_P258235	OR5L2	2.15015	up
A_23_P57709	PCOLCE2	-2.01981	down
A_33_P3219050	LOC100128571	2.20848	up
A_23_P202053	ITIH2	2.87533	up
A_21_P0009276	XLOC_012315	-12.191	down
A_33_P3226780		-3.27273	down
A_23_P164826	RNASEH2A	-2.92808	down
A_24_P52921	BCAT1	-2.23416	down
A_21_P0012550	PLSCR2	-13.3385	down
A_21_P0014156	LOC100507603	-5.52721	down
A_33_P3327165	CCDC18	-2.31813	down
A_23_P360079	NCKAP5	-2.40249	down
A_24_P269062	SPRY4	-2.52793	down
A_23_P203947	DDX11	-2.08045	down
A_33_P3386760	CHEK2	-2.36647	down
A_33_P3258223	MCM7	-3.259	down
A_21_P0014387	LOC100507094	-2.35673	down
A_24_P272313	C2orf55	2.62159	up
A_23_P310274	PRSS2	-2.98024	down
A_23_P115872	CEP55	-2.9682	down
A_32_P9382	MZT1	-2.01617	down
A_21_P0000424	SNORD114-28	-3.255	down
A_33_P3409746	C11orf91	4.3053	up
A_21_P0001376	XLOC_000424	-3.80739	down
A_33_P3278455	ANKRD6	-2.81914	down
A_33_P3302681	TLE4	-2.05692	down
A_33_P3420235	ARPC5	-2.59773	down
A_23_P166508		6.97779	up
A_24_P22079	FOXO1	5.17864	up
A_33_P3236813	GPR19	-5.49654	down
A_33_P3383601	QRFP	-12.2457	down
A_21_P0000640	LINC00460	-3.74394	down
A_33_P3409710	ZNF713	-9.00745	down
A_33_P3219860		-2.08042	down
A_23_P86283	LAPTM5	2.84345	up
A_23_P67042	MOCOS	2.02912	up
A_23_P25019	PRIM1	-3.72244	down
A_24_P683011	LOC100127983	-3.38992	down
A_24_P219474	MGAT5B	-32.6744	down
A_33_P3351851	HIST1H4L	-6.50691	down
A_33_P3331491	LOC728392	-3.09137	down
A_33_P3229301	DKFZp434J0226	3.66865	up
A_21_P0011599	XLOC_l2_006152	-4.34706	down
A_23_P100711	PMP22	-2.07971	down
A_23_P153320	ICAM1	2.82504	up
A_24_P396231	LAMP2	2.26929	up
A_24_P109214	APOC1	-5.67484	down
A_23_P252335	MIS18A	-2.10731	down
A_21_P0000355	SCARNA15	-2.14004	down
A_33_P3269338	HAUS5	-2.22918	down
A_33_P3230598	ERVV-2	-2.24047	down
A_23_P252388	SPEF2	-2.75808	down
A_33_P3324181	LOC283112	-3.35603	down
A_23_P347632	MTSS1	4.94127	up
A_23_P204536	SENP1	-2.0485	down
A_23_P10936	KRTAP4-1	-14.0495	down
A_33_P3296582	ARSJ	-5.52582	down
A_24_P341674	DIO2	-3.01382	down
A_23_P101208	CYB5A	3.25327	up
A_23_P36658	MGST1	3.28098	up
A_23_P50919	SERPINE2	-4.17371	down
A_23_P152235	IRX3	10.3302	up
A_23_P218827	POLQ	-3.03416	down
A_21_P0005790	XLOC_006982	2.72768	up
A_33_P3242659	KIF13A	-2.49475	down
A_24_P84970		3.10388	up
A_33_P3240773		2.45448	up
A_33_P3269924	HIP1R	6.96146	up
A_23_P165239	ZNF208	-2.5923	down
A_24_P450596	ZNF850	-2.61107	down
A_23_P142830	PLA2R1	2.96135	up
A_21_P0000408	SNORD114-11	-2.00275	down
A_33_P3327673	COBL	-2.71808	down
A_33_P3375026		-6.00564	down
A_23_P157809	PTGR1	2.10585	up
A_21_P0009527	XLOC_012767	-8.27299	down
A_23_P216355	TONSL	-2.54959	down
A_23_P17065	CCL20	14.0249	up
A_23_P385322	STAMBPL1	-2.75179	down
A_23_P70328	CENPQ	-2.17306	down
A_23_P138725	MARVELD1	2.7281	up
A_33_P3417589		3.73885	up
A_24_P393740	FYB	-2.46204	down
A_23_P166087	RASSF2	-4.51108	down
A_23_P112801	CHP	2.70727	up
A_33_P3414799	SH3BP2	2.80944	up
A_23_P76538	TESC	-4.38499	down
A_23_P13548	CHRDL2	2.48354	up
A_33_P3398712		-3.72895	down
A_23_P398294	HIP1R	3.61761	up
A_21_P0005821	XLOC_007058	-4.69812	down
A_24_P282237	PRIM2	-2.20216	down
A_33_P3233981	NASP	-2.24517	down
A_33_P3418833	FLRT3	3.15622	up
A_33_P3390823		-2.32106	down
A_24_P323114	ANXA2P3	2.21266	up
A_33_P3298960	KDELC2	-3.84657	down
A_24_P458479		-2.32753	down
A_23_P75038	DCLRE1A	-2.60269	down
A_23_P374082	ADAM19	-2.36088	down
A_33_P3386344	FANCA	-2.73304	down
A_21_P0007887	XLOC_010167	-2.46783	down
A_21_P0007281	XLOC_009299	-13.6403	down
A_23_P120316	MTHFD2	-2.13464	down
A_33_P3791552	LOC284950	3.47632	up
A_24_P15388		10.4888	up
A_21_P0013163	RAET1K	-2.85145	down
A_33_P3332541		-11.4195	down
A_23_P154526	GRB14	-2.34079	down
A_23_P121222	RAD18	-2.15363	down
A_32_P130788	SAMD13	-3.74008	down
A_33_P3398448	PARP10	2.91138	up
A_23_P205370	ASB2	-2.90195	down
A_23_P17663	MX1	2.39919	up
A_21_P0009398	XLOC_012343	-20.7397	down
A_33_P3299220	ADAMTSL4	3.36425	up
A_33_P3272090	PDE4DIP	2.04333	up
A_23_P170491	TRAIP	-3.20111	down
A_24_P96897	SYT6	-2.70011	down
A_21_P0009825	XLOC_013457	2.68766	up
A_33_P3333992	LOC100132495	3.11282	up
A_33_P3237270		2.07486	up
A_23_P128919	LGALS3	3.15434	up
A_33_P3214446	RFC3	-3.24249	down
A_23_P25873	WDHD1	-2.92764	down
A_23_P143994	FANCD2	-2.90163	down
A_21_P0001245	XLOC_001265	-2.52027	down
A_33_P3333054	SYBU	20.718	up
A_23_P331196	C14orf39	-16.651	down
A_23_P76761	VRK1	-2.48566	down
A_23_P7636	PTTG1	-3.05242	down
A_21_P0013826	XLOC_l2_015773	-3.29678	down
A_33_P3381393	VAX1	-2.19324	down
A_23_P19517	ITPR3	6.28377	up
A_23_P48585	SALL2	-3.38646	down
A_23_P369471	LCE3A	2.70886	up
A_23_P106194	FOS	5.75315	up
A_23_P117387	MIA2	2.16117	up
A_33_P3373364	CLIC4	2.01853	up
A_33_P3380647	FRAS1	-12.1204	down
A_23_P250478	PDK3	-2.00576	down
A_33_P3223056	ADAMTS10	4.43468	up
A_23_P203773	CCDC34	-2.21204	down
A_21_P0012184	ANKRD20A9P	-2.6915	down
A_21_P0013080	C6orf132	10.0303	up
A_32_P229132	FMN2	-4.57758	down
A_32_P23125	LINC00261	-2.52626	down
A_21_P0014467	LOC100132330	-3.43559	down
A_21_P0013104	XLOC_l2_013149	-3.10041	down
A_19_P00320665	FLJ46906	-2.09544	down
A_21_P0008768	XLOC_011559	2.09968	up
A_23_P82047	STXBP5	2.06638	up
A_33_P3275973	LOC553137	-18.1086	down
A_23_P99930	TIPIN	-2.66678	down
A_23_P120472	TFAP2C	-3.61814	down
A_19_P00317904	FLJ25917	-3.14519	down
A_23_P110957	FOXF2	-2.37227	down
A_23_P353125	FSIP1	-2.83257	down
A_21_P0013512	XLOC_l2_014504	-4.16167	down
A_23_P23765	ITGB3BP	-3.14738	down
A_33_P3332414	ABCB1	-14.7285	down
A_24_P285032	IDS	-2.31551	down
A_23_P317056	ND6	-2.33295	down
A_23_P87238	SAA4	63.7065	up
A_23_P58328	ANXA10	-8.9578	down
A_23_P214487	HIST1H4C	-3.05641	down
A_24_P349151	SASS6	-2.50342	down
A_23_P36562	ITGA5	3.26146	up
A_21_P0010662	LOC100506023	2.15601	up
A_33_P3745020	LOC100126584	2.50267	up
A_24_P66001	UQCR10	2.22449	up
A_23_P131208	NR4A2	-3.76379	down
A_21_P0008390	XLOC_010933	-5.69442	down
A_23_P399078	TIMP3	5.97302	up
A_33_P3393135		-3.02713	down
A_23_P118722	ASGR1	-2.84424	down
A_23_P384748	PLEKHH2	-13.2819	down
A_23_P147805	UPP1	-2.28494	down
A_24_P307869	LLGL2	2.10557	up
A_23_P93258	HIST1H3B	-5.19253	down
A_23_P116173	C11orf93	2.28366	up
A_23_P141021	LPCAT2	-3.03341	down
A_23_P156687	CFB	555.95	up
A_33_P3216570	MUC5AC	-2.21399	down
A_23_P123596	GLDC	4.47361	up
A_23_P153037	ZNF624	-3.3727	down
A_23_P120227	LBH	17.4111	up
A_33_P3257728	C1RL	2.54368	up
A_24_P335092	SAA1	8086.94	up
A_32_P130630	SLC16A7	2.87974	up
A_33_P3233250	S100A7L2	15.7877	up
A_21_P0008898	XLOC_012041	-16.3629	down
A_23_P45917	CKS1B	-3.5126	down
A_23_P250629	PSMB8	2.20917	up
A_33_P3309471	PTPRQ	23.8948	up
A_23_P111194	SPDEF	-2.19146	down
A_23_P123866	UBAP1	2.70116	up
A_24_P127564	LINC00085	-2.11745	down
A_23_P57379	CDC45	-3.09301	down
A_23_P50399	DCAF15	-2.30765	down
A_33_P3358740	OSBPL7	3.32936	up
A_33_P3423874	MYZAP	2.01366	up
A_23_P3065	C14orf105	-11.9748	down
A_23_P152906	ALOX12	-8.64303	down
A_32_P188860	IL17RD	-2.53916	down
A_24_P316430	NT5E	-2.0395	down
A_33_P3352578	CLEC4D	6.17381	up
A_23_P2041	MICALCL	-3.0985	down
A_23_P250800	ST3GAL6	3.94572	up
A_23_P259189	CLIC4	2.34663	up
A_23_P168882	TP53INP1	2.54447	up
A_21_P0001177	XLOC_001011	2.17738	up
A_23_P105535	POC1B	2.1435	up
A_33_P3888485	BCO2	9.14092	up
A_23_P128323	SCNN1A	17.8717	up
A_23_P106002	NFKBIA	3.65992	up
A_33_P3212615	TFPI	3.21715	up
A_24_P158089	SERPINE1	4.80043	up
A_23_P501538	HOXA3	-2.42144	down
A_24_P936145	GNAO1	9.52343	up
A_23_P111804	PARP12	2.20207	up
A_23_P31399	PON2	2.05158	up
A_21_P0011609	XLOC_l2_006196	3.28379	up
A_33_P3251841	DSEL	2.1468	up
A_23_P217755	SHROOM2	84.0728	up
A_23_P168551	SLC29A4	-2.22771	down
A_23_P328600	SLC24A6	2.56154	up
A_21_P0000303	SNORA75	-3.11617	down
A_33_P3635136		-3.63235	down
A_23_P162589	VDR	3.10155	up
A_23_P100344	ORC6	-2.17835	down
A_23_P21134	DDIT3	-2.08751	down
A_33_P3784253	PAK1	-2.0878	down
A_23_P71727	CKS2	-2.02048	down
A_23_P215634	IGFBP3	-14.4412	down
A_21_P0000409	SNORD114-12	-3.77242	down
A_33_P3248903	WNT7B	-6.15409	down
A_23_P302787	LOC375295	-2.04038	down
A_33_P3844650	ANGPTL2	10.8719	up
A_33_P3423949	CBX2	-2.2602	down
A_32_P218355	C6orf132	15.0278	up
A_33_P3339361	ARHGAP11A	-3.14369	down
A_23_P7866	GPR115	2.36783	up
A_32_P145010		-2.13884	down
A_33_P3264657	CYP27C1	-4.82505	down
A_23_P81770	PTP4A1	-2.6633	down
A_23_P80032	E2F1	-3.15841	down
A_33_P3323722	ARL4C	-9.07327	down
A_33_P3270445	BAI2	-5.34233	down
A_33_P3362886		-2.35437	down
A_32_P223059	SLC45A1	3.09578	up
A_33_P3220872	LOC1720	-3.52944	down
A_33_P3371718	SAT1	2.84744	up
A_33_P3276282	PTPRF	-2.02763	down
A_33_P3423969	GBX2	-3.48535	down
A_23_P159125	SLC16A5	2.46542	up
A_23_P121533	SPON2	-4.42781	down
A_32_P21579	TRDMT1	-4.31137	down
A_23_P501754	CSF3	143.874	up
A_23_P312150	EDN2	2.0226	up
A_23_P66732	GSG2	-3.62327	down
A_23_P10232	BANK1	4.32585	up
A_23_P48669	CDKN3	-2.88797	down
A_33_P3281358	ARF3	-2.1613	down
A_32_P191441	C10orf90	2.62125	up
A_33_P3309643		2.75489	up
A_23_P339818	ARRDC4	8.83619	up
A_33_P3305655	NBEAP1	-2.70035	down
A_23_P333640	PAPLN	2.44622	up
A_21_P0004310	XLOC_004587	-3.45291	down
A_33_P3241190	XRCC2	-2.95451	down
A_23_P114349	XAGE3	-3.39094	down
A_33_P3241269	CES1	8.10509	up
A_33_P3253476	NBPF10	2.01375	up
A_23_P70814	C6orf123	2.14732	up
A_23_P145024	ADRB2	3.32004	up
A_24_P148836	KLHDC8B	2.58352	up
A_33_P3367087	METTL10	-2.22169	down
A_32_P214925	FAM115C	2.67683	up
A_23_P130149	ENO3	-3.92748	down
A_21_P0007586	XLOC_009810	3.87081	up
A_24_P334248	PLCH1	-2.06386	down
A_24_P418203	CNTNAP3	-3.85096	down
A_21_P0009342	LOC645638	12.9268	up
A_33_P3404588	FGD4	7.31769	up
A_23_P74115	RAD54L	-3.95566	down
A_24_P242646	CTSS	2.06442	up
A_33_P3394793	SUSD2	2.02852	up
A_21_P0002216	XLOC_001474	-6.8483	down
A_21_P0011391	CHEK2	-2.11904	down
A_23_P60387	NOTCH1	-2.97447	down
A_23_P390518	TNFRSF11A	-2.17348	down
A_23_P121196	TMEM43	2.64372	up
A_23_P48295	CDADC1	2.03565	up
A_32_P95729	FANCI	-3.56637	down
A_23_P124905	NPTX1	-32.0403	down
A_33_P3232214		3.50093	up
A_23_P500892	TUB	-2.36578	down
A_32_P87568	ENAH	2.64644	up
A_33_P3404531	ZCWPW1	-2.63389	down
A_23_P429491	C11orf82	-3.22313	down
A_23_P166566	CCDC48	-2.52376	down
A_33_P3280597		-2.55815	down
A_32_P7015	TSPAN15	2.04701	up
A_33_P3376821	GZMA	3.76407	up
A_33_P3360382	MEG8	2.2397	up
A_23_P344531	SYNPO	3.98178	up
A_23_P113034	C10orf11	2.48407	up
A_21_P0002741	XLOC_002652	-2.22977	down
A_24_P96961	SPSB1	2.09319	up
A_21_P0014236	LOC100507319	-2.39081	down
A_33_P3217983	ACSL5	25.6313	up
A_33_P3260605	CTNNAL1	-2.33102	down
A_23_P259071	AREG	-6.64874	down
A_21_P0011604	AMZ2P1	-2.02447	down
A_23_P385246	KCTD6	-3.18436	down
A_23_P118174	PLK1	-3.54364	down
A_21_P0008269	LOC100131366	-4.52034	down
A_23_P361014	TSHZ3	-3.22114	down
A_23_P358709	AHRR	-3.75332	down
A_21_P0005293	XLOC_006404	2.29072	up
A_23_P20035	GPR146	2.15436	up
A_21_P0003946	XLOC_004248	2.51343	up
A_33_P3784283	JAK1	2.75956	up
A_23_P92499	TLR2	6.1635	up
A_23_P36795	SYT1	-3.42337	down
A_33_P3259135	D4S234E	69.6185	up
A_23_P16944	SDC1	-2.05897	down
A_24_P346855	MKI67	-2.76687	down
A_23_P386320	MFI2	3.26989	up
A_21_P0012460	RPL32P3	-2.05718	down
A_24_P111242	SVIP	-2.16624	down
A_23_P253524	CENPE	-2.52162	down
A_33_P3218649	GPM6B	3.07755	up
A_33_P3387616	RHPN1	-2.24248	down
A_23_P502413	SERPINB4	2.32009	up
A_23_P102364	NGEF	-3.3525	down
A_19_P00319028	RFX8	-33.3523	down
A_23_P393766	WDR62	-3.49544	down
A_33_P3394727	KHDRBS3	-2.18432	down
A_23_P153197	TGIF1	-2.21657	down
A_33_P3409090	CNTN1	-4.23234	down
A_33_P3338341	PRODH	4.49797	up
A_21_P0004107	XLOC_004745	-4.48707	down
A_21_P0000235	SNORA6	-2.77334	down
A_23_P70746	AHI1	-2.4257	down
A_23_P115636	TRDMT1	-2.07754	down
A_23_P120863	GAL3ST1	-2.79575	down
A_21_P0012710	XLOC_l2_010528	-8.5213	down
A_21_P0006268	XLOC_007696	-2.07543	down
A_23_P10182	ACOX2	-45.3042	down
A_23_P34597	CDA	4.74159	up
A_33_P3415124	DNAH10OS	2.10221	up
A_21_P0012439	TRANK1	2.15553	up
A_24_P283928	OBFC2B	-2.12584	down
A_23_P212089	NFKBIZ	2.62894	up
A_21_P0013564	CNTNAP3B	-3.20149	down
A_21_P0014604	LOC100506528	2.9746	up
A_24_P169843		2.41199	up
A_24_P109082	USP37	-2.09502	down
A_23_P314760	PRKAG2	2.99573	up
A_33_P3407299	ANP32E	-2.47795	down
A_33_P3424062	KCNF1	-5.24279	down
A_23_P23611	AMY1C	3.62871	up
A_33_P3549091	LOC100131347	-5.06164	down
A_23_P104804	ZBTB16	7.27487	up
A_23_P131449	C2orf81	-2.73862	down
A_23_P14986	HSD11B2	10.6802	up
A_24_P184799	COCH	-2.02696	down
A_21_P0006679	XLOC_008475	-4.61616	down
A_21_P0013674	ANKRD18B	-2.51753	down
A_21_P0011172	XLOC_l2_003888	4.49746	up
A_23_P156620	ZNF184	-2.03305	down
A_23_P82868	PLAT	-9.42117	down
A_23_P201687	HES2	2.9499	up
A_23_P112482	AQP3	3.33613	up
A_23_P122197	CCNB1	-2.86209	down
A_33_P3209591	AQP3	2.97503	up
A_33_P3337931	PDE4DIP	3.41671	up
A_24_P191312	SLC1A4	-6.50725	down
A_33_P3695548	POLE	-2.44102	down
A_23_P114903	HSPA6	2.36072	up
A_24_P319364	F11R	2.65942	up
A_23_P113005	EFNA1	3.02811	up
A_23_P60225	GRHPR	2.55787	up
A_23_P162579	HSPB8	6.00109	up
A_32_P116556	ZNF469	-2.99158	down
A_23_P83579	ARNT2	-2.52183	down
A_24_P156113	EHD2	2.0485	up
A_19_P00320067		-3.3958	down
A_33_P3298105	SPATA13	-2.07022	down
A_24_P399888	CENPM	-2.72377	down
A_24_P272515		-2.00731	down
A_21_P0000400	SNORD114-3	-4.32285	down
A_24_P3249	RARB	2.53049	up
A_33_P3247644	C7orf41	4.01258	up
A_23_P92025	CIDEC	27.8575	up
A_33_P3424800	HLA-B	2.11046	up
A_33_P3821778	LOC643401	-2.2034	down
A_21_P0013595	LOC100506912	-9.95167	down
A_24_P63380	BMPR1B	-2.24443	down
A_23_P253046	UGP2	2.40599	up
A_23_P166248	RCAN1	2.35146	up
A_21_P0003441	XLOC_003836	5.71183	up
A_23_P122662	GFOD1	5.35582	up
A_24_P217234	SLC3A1	-4.66578	down
A_21_P0013435	XLOC_l2_013873	-2.20961	down
A_24_P129417	BMP1	5.57087	up
A_23_P373119	HMGB3P1	-2.26176	down
A_23_P425681	CCK	-3.34408	down
A_21_P0007073	XLOC_008583	-5.36519	down
A_23_P11598	ZNF684	-2.18785	down
A_19_P00322299	ZSWIM6	-2.1776	down
A_23_P91910	PLSCR4	8.96138	up
A_23_P256581	PRDM13	-2.90728	down
A_23_P4190	ACSF2	2.33089	up
A_24_P56194	CREBL2	2.1479	up
A_33_P3659876	NCAPG2	-2.76982	down
A_21_P0008538	XLOC_011047	3.1064	up
A_21_P0001708	XLOC_000495	-2.21614	down
A_33_P3236686		-2.52218	down
A_33_P3849600	HSP90AA2	-2.34809	down
A_21_P0014363	LOC100505577	-3.35421	down
A_33_P3296587	CP	15.035	up
A_23_P380881	ANKRD13B	-2.07974	down
A_23_P402287	LNX2	2.24395	up
A_33_P3300600	OR7G1	2.54256	up
A_33_P3307903	CDKN3	-2.87986	down
A_23_P143047	ATP6V1E2	-2.38456	down
A_33_P3259902		-2.12128	down
A_24_P289170	CCDC88C	-2.35736	down
A_23_P395172	ABHD2	3.39953	up
A_19_P00318813	XLOC_012335	2.37055	up
A_24_P202558	SIPA1L3	-2.04294	down
A_33_P3272169	CLIP2	-2.95459	down
A_23_P15889	CBLN2	-20.088	down
A_33_P3807062	HJURP	-3.96678	down
A_33_P3236426	FLJ16734	4.04809	up
A_21_P0014368	LOC100505754	2.48238	up
A_33_P3261828	LOC390660	3.18815	up
A_23_P4082	CCT6B	2.20626	up
A_33_P3323928	LINC00263	-3.95259	down
A_21_P0010536	GBP3	4.95229	up
A_33_P3313864		17.4197	up
A_21_P0000205	C2orf48	2.03689	up
A_33_P3260964	LOC731779	7.30795	up
A_21_P0001617	XLOC_001189	-2.12155	down
A_21_P0009929	XLOC_013447	6.28207	up
A_19_P00320715	XLOC_003204	3.94038	up
A_19_P00321973	Q29HP5	-3.48388	down
A_33_P3254606	WDR62	-2.58987	down
A_23_P48835	KIF23	-2.78479	down
A_33_P3283611	IFIT3	3.8256	up
A_21_P0011462	XLOC_l2_005438	-2.31345	down
A_21_P0011086	XLOC_l2_003293	-4.03839	down
A_33_P3268532	PCK2	-3.80733	down
A_32_P95914	MMS22L	-2.79495	down
A_21_P0012202	XLOC_l2_009216	26.8018	up
A_21_P0003357	XLOC_003524	5.6291	up
A_33_P3271121	SH3BP4	-2.80712	down
A_33_P3237135	MMP2	-4.46523	down
A_23_P105138	CAT	2.84926	up
A_33_P3308833	C21orf58	-2.03295	down
A_23_P39647	SLC4A3	3.31089	up
A_32_P79492	LOC100508233	5.43553	up
A_21_P0009119	XLOC_011837	-2.96771	down
A_24_P6083	CHCHD10	2.5237	up
A_33_P3378880		-3.97531	down
A_33_P3282880	RNF128	8.79874	up
A_21_P0002870	LOC151658	14.6434	up
A_33_P3228300	RCL1	2.88865	up
A_23_P348146	SLAIN1	-3.11554	down
A_23_P388900	SLC22A15	3.70538	up
A_33_P3399870	CERS6	-2.02343	down
A_23_P111995	LOXL2	-4.07581	down
A_23_P129956	DUSP3	2.27557	up
A_23_P131596	PRADC1	3.06594	up
A_21_P0011475	CHEK2	-2.06126	down
A_24_P912372	KIAA0754	-2.17271	down
A_19_P00315641	XLOC_008079	-7.06341	down
A_24_P373844	KCTD15	-2.87102	down
A_33_P3239317	LOC400752	-2.02756	down
A_19_P00806098	LOC100130938	-2.3347	down
A_33_P3352906	KCNIP4-IT1	-2.68699	down
A_23_P411833	WDR90	-2.31184	down
A_24_P319647	FCRL2	2.37346	up
A_33_P3352712	CDR2L	2.24933	up
A_33_P3281667	CNTNAP3B	-2.1468	down
A_21_P0014306	LOC100507047	-3.29205	down
A_23_P251412	SCGN	2.78591	up
A_21_P0007757	XLOC_010194	3.78326	up
A_21_P0000884	ERVK13-1	5.86808	up
A_23_P7402	PDZD2	3.15316	up
A_19_P00322118	LOC728730	2.00177	up
A_23_P324754	KIAA1199	-9.4281	down
A_21_P0014048	LOC100653193	2.52449	up
A_21_P0011036	LOC374443	-2.03535	down
A_24_P257416	CXCL2	4.18868	up
A_23_P423482	FAM81A	-2.20183	down
A_21_P0014686	LOC100507918	-2.10292	down
A_33_P3271455	PXDN	-3.01975	down
A_24_P144439	EFHB	-2.53381	down
A_33_P3251801	KLRG2	4.15914	up
A_32_P416161	XKRX	4.22771	up
A_21_P0000794	LOC731223	2.08324	up
A_21_P0010813	XLOC_l2_001537	-4.09278	down
A_33_P3371698	LOC730974	16.234	up
A_23_P15876	ALPK2	3.0127	up
A_21_P0009265	LOC100507002	-3.14995	down
A_23_P120281	EDAR	7.28848	up
A_23_P373708	KRT18P55	2.25199	up
A_33_P3338693	SNAP25	-2.75331	down
A_23_P7582	TCF7	-2.42636	down
A_33_P3228402		-4.87421	down
A_21_P0010857	XLOC_l2_001853	2.2038	up
A_23_P51487	GBP3	4.36017	up
A_23_P320829	CEP128	-2.50652	down
A_33_P3233843	IL6ST	2.03082	up
A_23_P114713	CYP4B1	83.0791	up
A_23_P24129	DKK1	-5.26548	down
A_23_P98410	CD3G	4.76961	up
A_23_P1602	CDC42EP2	2.47843	up
A_23_P50081	IMPA2	2.06858	up
A_32_P211045	DHFR	-3.28228	down
A_23_P21092	CALB2	-2.44896	down
A_23_P68155	IFIH1	3.27315	up
A_21_P0014321	LOC100289092	-4.71888	down
A_21_P0000129	DCLK1	-5.65145	down
A_33_P3240512	KCTD12	-2.66391	down
A_24_P80500	BDH2	2.3431	up
A_24_P84898	FEN1	-2.38262	down
A_23_P45185	FIGF	-2.34736	down
A_23_P200780	TGFBR3	3.07213	up
A_23_P403081	C5orf34	-5.01875	down
A_23_P151614	PSME1	2.02615	up
A_24_P274270	STAT1	2.68104	up
A_21_P0000909	XLOC_000011	-3.82342	down
A_23_P258698	MANBA	2.51403	up
A_23_P209337	METTL21A	-2.45245	down
A_23_P363769	KRT86	-2.43297	down
A_23_P328766	ZNF519	-2.46669	down
A_23_P114947	RGS2	3.86927	up
A_33_P3299590	SRRT	-2.03048	down
A_33_P3233871	F12	-3.29517	down
A_23_P108437	FZD5	-2.12228	down
A_33_P3262012	CHPF	2.59401	up
A_21_P0000831	LOC100506368	2.79615	up
A_33_P3284951	MCM5	-3.08558	down
A_32_P194312	SDK2	4.62442	up
A_24_P331560	STS	2.70924	up
A_33_P3360611	MPP2	-4.92935	down
A_23_P427703	MT1L	6.73691	up
A_24_P58620	GRAMD1B	-2.26035	down
A_23_P209944	RETSAT	3.60612	up
A_23_P102000	CXCR4	2.2458	up
A_33_P3228460	FXYD3	2.04588	up
A_33_P3419165	TFPT	-2.20838	down
A_33_P3228266	CST3	2.56313	up
A_21_P0000069	VEPH1	5.27209	up
A_23_P53081	OSBPL5	6.59998	up
A_32_P45009	IDH1	2.4809	up
A_23_P136817	KNTC1	-2.93483	down
A_24_P301557	LPIN2	3.03758	up
A_33_P3320010	SCML2	-2.54853	down
A_23_P108835	YPEL5	2.77771	up
A_23_P323243	PNLDC1	-7.85183	down
A_24_P691826		15.6843	up
A_33_P3339860	PLEKHA2	3.88846	up
A_21_P0014693	LOC100506847	-3.81328	down
A_23_P119095	PPP1R13L	2.58519	up
A_23_P5301	TFCP2L1	13.3098	up
A_33_P3378925	RBM14	-2.13465	down
A_19_P00811533	FLJ32224	-2.96531	down
A_33_P3403399	SLC47A1	-2.34816	down
A_23_P10385	DTL	-2.6418	down
A_33_P3226832	F3	2.8904	up
A_23_P346912	SPATA17	-2.31737	down
A_33_P3213029	RNF43	-2.43215	down
A_23_P155969	PLK4	-3.49952	down
A_24_P403561	LRP4	-2.23885	down
A_23_P74391	OPN3	2.15439	up
A_33_P3226610	PSIP1	-2.27363	down
A_23_P304682	EMP2	6.10424	up
A_23_P200685	41335	2.3964	up
A_23_P30315	TRIM7	-2.65316	down
A_24_P329353	ORAI2	-2.1502	down
A_33_P3339212	TRIP13	-2.81222	down
A_23_P342727	STARD13	3.46029	up
A_33_P3294372	LOC100128881	-2.17694	down
A_24_P941625	ZNF70	-2.19387	down
A_21_P0012221	C21orf81	-2.26031	down
A_23_P96041	TMEM164	2.6255	up
A_33_P3422802	ULBP1	-8.61107	down
A_33_P3241521	EBF1	-2.09678	down
A_23_P104073	S100A3	4.63069	up
A_23_P104876	SPA17	-2.39621	down
A_33_P3410589	FAM43A	4.75287	up
A_23_P218942	PCDHAC2	-3.44588	down
A_21_P0000402	SNORD114-5	-3.36608	down
A_21_P0000617	LOC644714	-2.13974	down
A_23_P9152	RCL1	2.79299	up
A_23_P316960	GRINA	3.11026	up
A_23_P2414	C12orf39	6.35486	up
A_33_P3274930	PMP22	-3.25221	down
A_23_P111860	RADIL	-4.47134	down
A_23_P142849	RND3	2.0777	up
A_23_P65386	OTUB2	-2.5931	down
A_33_P3413840	GK	-2.73396	down
A_23_P57306	CHAF1B	-2.69272	down
A_33_P3341716	SP4	-2.78739	down
A_32_P142818	DLX1	-4.37858	down
A_24_P922631	C5orf58	2.18729	up
A_23_P35456	SH3PXD2A	-4.79888	down
A_33_P3321382	CNTNAP3B	-2.53475	down
A_32_P104478	FGD6	2.1142	up
A_33_P3236020	TIMD4	-2.24883	down
A_23_P37988	CPNE2	-2.35366	down
A_33_P3352019	SCARA3	-2.65752	down
A_21_P0005314	LOC100507468	-3.73498	down
A_33_P3221748	RUNX3	-9.75088	down
A_24_P278299	ASB13	4.43363	up
A_33_P3290403	IMPA2	2.02641	up
A_23_P110212	ACSL1	15.1034	up
A_23_P129133	OCA2	20.028	up
A_23_P19673	SGK1	8.45648	up
A_33_P3293138		-5.99358	down
A_33_P3666817	C10orf55	-2.1008	down
A_33_P3324206	HR	-2.61198	down
A_23_P162874	HSP90AA1	-2.37435	down
A_32_P137399	C14orf33	2.11118	up
A_23_P207967	CTIF	2.02826	up
A_33_P3257030	LEPREL4	-2.12079	down
A_32_P86763	TGM2	8.29909	up
A_33_P3687198	LOC283454	31.5489	up
A_24_P402825	CACNA2D3	22.2526	up
A_23_P256504	AMBP	-2.28742	down
A_23_P137381	ID3	2.28129	up
A_33_P3396214	KREMEN2	-6.00341	down
A_23_P67771	BARD1	-2.21782	down
A_23_P389919	WHSC1	-2.44455	down
A_23_P138856	DRAP1	-2.3516	down
A_23_P23303	EXO1	-2.64474	down
A_23_P78018	ABCA5	3.76394	up
A_21_P0008961	XLOC_011766	-2.00595	down
A_33_P3441639	LOC145694	-2.22552	down
A_33_P3391455	SCN5A	2.59133	up
A_33_P3221303	CCR10	-2.14016	down
A_23_P150935	TROAP	-2.67483	down
A_23_P35848	NADSYN1	2.00282	up
A_23_P329261	KCNJ2	2.32761	up
A_32_P196142	LOC100130938	-2.73773	down
A_33_P3387365	PXMP4	2.22158	up
A_33_P3402091	MERTK	-2.69221	down
A_21_P0004421	XLOC_004924	-2.29723	down
A_23_P15844	BRIP1	-4.47368	down
A_21_P0014166	LOC100506379	-2.10682	down
A_23_P148807	CDC7	-3.12279	down
A_23_P127891	BDNF	-3.85827	down
A_33_P3310981	ZNF215	-2.38753	down
A_21_P0000412	SNORD114-15	-4.60565	down
A_33_P3238215	COBLL1	3.4349	up
A_24_P224727	CEBPA	-2.50268	down
A_33_P3341429	NEXN	3.1025	up
A_21_P0006891	XLOC_008552	-2.79194	down
A_33_P3306146	PLAU	-2.48706	down
A_33_P3242873	BRP44L	3.60684	up
A_23_P58031	MAP3K13	2.35768	up
A_23_P134953	PLIN2	2.31845	up
A_24_P102920	WDR33	2.16282	up
A_23_P161218	ANKRD1	13.6195	up
A_33_P3392192	NRG1	-2.81228	down
A_33_P3401156	ETV1	-2.31798	down
A_33_P3286422	FANCA	-4.14799	down
A_23_P215060	PODXL	-2.49962	down
A_23_P59138	POU5F1	3.58095	up
A_33_P3226605	PSIP1	-2.24803	down
A_23_P151805	FBLN5	3.71378	up
A_33_P3389728	NR5A2	-2.07817	down
A_23_P40611	TCN2	2.68237	up
A_33_P3384133	C17orf99	4.70506	up
A_33_P3238941	ANKRD18A	-2.15042	down
A_23_P88767	PLA2G10	5.137	up
A_33_P3211268	GPATCH4	-2.29497	down
A_32_P85676	STK32B	-11.9809	down
A_33_P3677298	LOC152286	2.54374	up
A_23_P100660	SERPINF1	-2.37036	down
A_23_P213959	PPARGC1B	4.99075	up
A_21_P0003233	XLOC_002675	-7.76918	down
A_23_P151975	RHCG	14.7559	up
A_23_P384698		-2.23611	down
A_23_P151907	PCSK6	8.48437	up
A_23_P2355	CBX5	-2.59966	down
A_23_P68487	BMP7	-22.2024	down
A_33_P3277298	SYT6	-3.87496	down
A_24_P940166	PAPSS2	2.08481	up
A_24_P225468	ANP32E	-2.07113	down
A_19_P00316709	MAGI2-AS3	-4.5375	down
A_21_P0000882	LOC100507218	-4.1331	down
A_23_P408473	HEATR7A	2.09782	up
A_23_P99292	RAD51AP1	-2.07727	down
A_21_P0007774	XLOC_010219	2.63973	up
A_23_P217475	IDS	-2.11757	down
A_23_P119923	CNNM4	-2.45014	down
A_33_P3218905	FAM13A-AS1	6.39365	up
A_33_P3323847	RECQL4	-2.73474	down
A_21_P0013337	XLOC_l2_013931	-2.35312	down
A_23_P74349	NUF2	-2.76536	down
A_21_P0000348	SNORA80	-2.23478	down
A_21_P0014747	LOC100652915	-3.34664	down
A_24_P256404		-4.23366	down
A_21_P0011090	XLOC_l2_003293	-4.04566	down
A_33_P3316953	RBFOX3	-5.80569	down
A_23_P133438	FAM105A	30.3866	up
A_24_P398147	NEBL	2.94016	up
A_19_P00321878	LOC100294145	-3.22526	down
A_21_P0002808	XLOC_002934	27.9082	up
A_33_P3278362	ANKRD2	3.35939	up
A_33_P3284463	ASAH1	2.1657	up
A_23_P170679	COL4A3	4.73631	up
A_24_P941643	PLCB1	3.32666	up
A_33_P3421490	KIAA1024	-2.02218	down
A_23_P96165	C11orf80	3.47185	up
A_23_P18579	PTTG2	-2.85548	down
A_23_P19624	BMP6	-4.65786	down
A_21_P0011258	XLOC_l2_004315	2.74538	up
A_33_P3239759	PPAN-P2RY11	2.44691	up
A_23_P52101	CYB5R1	2.17298	up
A_33_P3234118	FAM122B	-2.50807	down
A_21_P0002923	XLOC_003399	-2.45751	down
A_23_P74449	HPDL	-2.96011	down
A_21_P0000739	LOC100288637	-5.08069	down
A_32_P138032	C1orf61	-8.57897	down
A_24_P36890	RAP1GAP	-23.7061	down
A_21_P0000808	LOC440288	-2.69712	down
A_23_P7976	HIST1H1E	-3.22459	down
A_23_P253536	NPR3	2.13642	up
A_33_P3274084	RHBDL3	-2.07873	down
A_24_P354689	SPOCK1	-2.5721	down
A_33_P3282051		-2.66565	down
A_24_P389608	C10orf47	5.90874	up
A_21_P0005884	XLOC_007181	3.47867	up
A_21_P0011095	XLOC_l2_003391	2.85588	up
A_32_P112623	FAM27E3	-2.66657	down
A_23_P69329	HYAL1	4.68243	up
A_32_P171328	UBE2S	-4.18147	down
A_23_P93823	RFC2	-2.38598	down
A_21_P0012331	XLOC_l2_009442	-2.60163	down
A_23_P23869	LHX4	-4.06785	down
A_23_P52610	DDB2	-3.37465	down
A_23_P103775	LRRC8C	-2.89864	down
A_32_P117464	MB21D2	-2.91578	down
A_19_P00811048	ZEB1-AS1	-2.47084	down
A_33_P3234580	ASS1	17.668	up
A_23_P361405	HYAL3	2.0304	up
A_23_P133694	SLC29A1	-4.87915	down
A_24_P201381	FGFBP3	-3.364	down
A_23_P30243	ERAP2	2.9604	up
A_24_P149124	C5orf13	-2.02481	down
A_23_P60016	PTTG3P	-2.75781	down
A_21_P0014815	LOC646778	-2.77657	down
A_33_P3226060	LOC100507421	2.08467	up
A_33_P3285580	GLYCTK	-2.10119	down
A_32_P204722		-2.69646	down
A_23_P100868	MYO19	-2.00853	down
A_33_P3334826	LOC100335030	-2.48341	down
A_21_P0000192	TGIF1	-2.41315	down
A_23_P140373	FLVCR2	13.4251	up
A_23_P301247	HIST2H2AC	-2.92429	down
A_23_P304716	HES2	2.9544	up
A_24_P112941	LINGO1	-11.3041	down
A_23_P319423	KCNK5	3.55366	up
A_23_P100501	HMOX2	2.50937	up
A_23_P148047	PTGER4	2.63307	up
A_23_P431346	PRR15	2.07813	up
A_33_P3351554	ETNK2	42.0466	up
A_21_P0003937	XLOC_004849	3.09672	up
A_32_P189204	GAS2L3	-2.7217	down
A_23_P204158	RNFT2	-2.34314	down
A_23_P110184	MSMO1	2.99734	up
A_23_P22352	FRMD4A	-7.99951	down
A_32_P167705	AGBL2	-2.40456	down
A_23_P63789	ZWINT	-3.1582	down
A_33_P3331856	PDE1C	-17.9154	down
A_21_P0012403	XLOC_l2_009899	2.26794	up
A_21_P0008492	XLOC_011136	-2.12401	down
A_23_P388871	HIST4H4	-2.45911	down
A_19_P00813593	LOC375295	-2.03089	down
A_33_P3303385	NCAPD2	-2.38427	down
A_23_P144126	FETUB	3.78453	up
A_23_P252201	EAF2	-2.38032	down
A_33_P3242649	KIF18A	-3.52831	down
A_21_P0009594	XLOC_012900	-11.344	down
A_33_P3249936	C3orf67	-3.42592	down
A_23_P136347	EPS8	2.55479	up
A_23_P11800	CAMK2N1	-2.00513	down
A_21_P0003854	XLOC_003734	4.03804	up
A_23_P304489	FAM19A5	-3.9901	down
A_23_P315364	CXCL2	7.05953	up
A_23_P31124	COL21A1	-4.72015	down
A_21_P0007933	LINC00284	-13.2985	down
A_23_P359897	JHDM1D	2.36293	up
A_33_P3379947	HLA-B	2.2929	up
A_24_P314515	HNF1A-AS1	-3.43587	down
A_33_P3257808	FANCD2	-4.32196	down
A_23_P151895	CILP	43.7823	up
A_23_P108157	TJP3	2.21653	up
A_33_P3268622	LY6D	5.3722	up
A_23_P214208	CNR1	8.33493	up
A_23_P94422	MELK	-2.23391	down
A_23_P8801	CYP3A5	3.09609	up
A_19_P00318297	LOC100652843	-2.76737	down
A_32_P126375	NHS	-3.89681	down
A_32_P150086	ANKRD20A5P	-2.04568	down
A_33_P3522511	KIAA0485	2.43448	up
A_21_P0011267	LOC283547	2.27782	up
A_21_P0014078	LOC100129268	4.05622	up
A_32_P36694	JAZF1	4.42331	up
A_19_P00318746	LOC100294145	-3.3169	down
A_24_P84608		2.16019	up
A_23_P142424	IGFLR1	-2.13275	down
A_23_P20427	RHOBTB2	2.78054	up
A_23_P428129	CDKN1C	45.6943	up
A_21_P0004229	XLOC_004297	-2.32399	down
A_33_P3303212	CCDC74B	-7.17262	down
A_33_P3219090	INSIG1	2.24011	up
A_23_P127406	KDM4D	-2.95559	down
A_23_P383132	HIC2	-2.16271	down
A_23_P5392	TP53I3	3.7057	up
A_23_P163099	POLE2	-2.69208	down
A_24_P152188	PRICKLE2	-3.34716	down
A_33_P3282489	GCNT1	2.19824	up
A_23_P119916	WNT6	2.15764	up
A_24_P247454		2.43464	up
A_23_P111402	RSPO3	-2.39269	down
A_32_P174083	CYCS	2.99971	up
A_24_P299318	FAM101B	-4.52209	down
A_32_P437876	LOC100133315	-3.20829	down
A_33_P3231297	CREG1	2.20243	up
A_23_P130352	KCTD1	-2.04303	down
A_23_P64792	KCNMB4	2.26337	up
A_23_P254079	STBD1	4.49561	up
A_21_P0014085	LOC100506299	-2.15815	down
A_24_P29401	PIK3R1	3.22164	up
A_23_P253752	FAM54A	-2.70517	down
A_33_P3294901	SULT1A4	2.14458	up
A_23_P354297	CHTF18	-2.93065	down
A_33_P3271930	PYCR1	-2.20236	down
A_33_P3556532	DNAH17	-2.01894	down
A_23_P8981	STAR	9.50181	up
A_23_P165414	KLHL23	-2.47424	down
A_33_P3227472	SDSL	2.77493	up
A_33_P3285195	LOC100507012	-3.69207	down
A_24_P282251	FGA	9.40372	up
A_23_P28834	PHACTR3	12.6376	up
A_23_P303671	ECM2	2.95942	up
A_23_P29723	SGOL1	-3.12442	down
A_33_P3395723		-10.5944	down
A_23_P79587	ALPP	19.4882	up
A_24_P926960	MEGF6	-3.96631	down
A_19_P00315668	HIPK2	2.43133	up
A_23_P133956	KIFC1	-2.78901	down
A_23_P207367	STAT5A	4.02845	up
A_33_P3782529	LOC553103	7.55139	up
A_33_P3219475	C9orf30-TMEFF1	-2.14029	down
A_32_P175739	HK2	-3.90488	down
A_23_P413641	PREX1	-2.84776	down
A_23_P50096	TYMS	-3.2114	down
A_23_P36076	SSRP1	-2.0711	down
A_23_P420209	GCNT3	2.80856	up
A_33_P3335022		-2.35675	down
A_23_P161615	POLA2	-3.0691	down
A_23_P144896	PDLIM7	-2.39685	down
A_21_P0000804	LOC100506783	-2.57702	down
A_21_P0008765	XLOC_011545	-2.98148	down
A_23_P35349	SVIL	3.33086	up
A_33_P3392525	ARL4D	2.70842	up
A_23_P65618	TGM1	6.11932	up
A_23_P205200	DHRS12	2.09674	up
A_23_P345707	C15orf42	-2.65052	down
A_23_P76374	SYCP3	-15.3373	down
A_21_P0012499	XLOC_l2_009867	-9.99147	down
A_33_P3292060	ZNF331	-2.1926	down
A_33_P3245784	ZNF620	-2.10222	down
A_24_P142269	HIRIP3	-3.04618	down
A_33_P3228271	CST3	2.18251	up
A_33_P3321205	BEGAIN	-3.36525	down
A_33_P3351536	PTK2B	2.68174	up
A_33_P3264846	SAMD9L	5.13855	up
A_21_P0013256	XLOC_l2_013530	-2.53893	down
A_23_P35871	E2F8	-5.09306	down
A_33_P3335522	FCRL5	-25.2466	down
A_23_P431179	HIST1H4A	-5.05257	down
A_24_P16913	ABCC4	-2.03007	down
A_33_P3241661	LOC388780	-2.19584	down
A_23_P26629	PYCARD	2.02589	up
A_23_P23221	GADD45A	2.31568	up
A_33_P3309110	LOC100506713	2.07559	up
A_33_P3323803	PDE4DIP	2.13662	up
A_21_P0011933	LOC442028	-3.89835	down
A_23_P128956	ZFYVE1	2.16377	up
A_33_P3305487	REM2	-2.91569	down
A_24_P23951	BCRP2	2.28911	up
A_23_P169437	LCN2	31.9767	up
A_33_P3237266	IDS	-2.10411	down
A_33_P3231727		-2.04277	down
A_21_P0014531	LOC100506536	-9.746	down
A_23_P329353	CNRIP1	-14.632	down
A_23_P56559	DHRS9	-2.63413	down
A_33_P3335177	SFRP4	2.68165	up
A_24_P322474	PDE4A	-3.04232	down
A_32_P52119		2.40399	up
A_23_P122174	XRCC4	-2.08364	down
A_23_P219117	EPB49	-2.21142	down
A_33_P3238815	FRMD5	-4.77187	down
A_33_P3380236		-2.08469	down
A_21_P0003885	LRPAP1	-2.43795	down
A_33_P3374623	ABCA7	2.88441	up
A_33_P3344127	HIST1H2AC	-2.41841	down
A_21_P0004610	XLOC_005740	-15.3927	down
A_33_P3387771	USP9X	3.08164	up
A_23_P422831	FAM189A2	2.31976	up
A_23_P127663	PRRG4	2.36269	up
A_21_P0000742	MYLK-AS1	-2.22292	down
A_24_P13024	SLC16A12	19.8616	up
A_23_P37983	MT1B	6.41605	up
A_23_P46539	PSRC1	-2.52236	down
A_23_P391607	ARRDC1	2.06583	up
A_33_P3395008	ACOXL	-2.92524	down
A_23_P52676	CATSPER1	-17.3069	down
A_23_P323751	FAM83D	-2.10041	down
A_33_P3248519	SMC4	-2.31602	down
A_23_P68807		-2.19219	down
A_21_P0012139	XLOC_l2_008802	30.7724	up
A_33_P3403270	CCDC33	3.66225	up
A_23_P80902	KIF15	-2.97104	down
A_33_P3279831	PNRC1	6.15604	up
A_23_P71830	ZBTB26	-2.50684	down
A_33_P3209391	LOC729681	-13.004	down
A_21_P0005747	XLOC_006892	-8.76253	down
A_21_P0000531	LOC148824	2.45398	up
A_21_P0011308	LOC100288637	-2.42224	down
A_33_P3332112	FAS	2.36443	up
A_33_P3549996		-3.11813	down
A_33_P3252359	BDH1	2.35787	up
A_23_P146417	C9orf5	2.03202	up
A_32_P83098	SCNN1B	13.0348	up
A_23_P70670	CD83	-5.17879	down
A_23_P342934	TLE3	-3.10111	down
A_21_P0000757	LOC100507377	-5.4192	down
A_21_P0011721	LOC100505555	-2.32576	down
A_21_P0014697	LOC100509315	-2.46359	down
A_33_P3257861	SARDH	-2.0552	down
A_23_P20107	GSTK1	2.70167	up
A_23_P112774	PTP4A3	2.09516	up
A_33_P3326210	ESCO2	-3.29235	down
A_33_P3257554	CNTRL	-2.01514	down
A_33_P3833211	DNA2	-2.26459	down
A_24_P360763	CREM	-2.0732	down
A_33_P3292919	TCOF1	-2.2349	down
A_23_P46105	HAO2	11.2253	up
A_32_P30649	ETV5	-2.99581	down
A_23_P19723	BMP5	-2.61144	down
A_33_P3318661	E2F7	-4.66504	down
A_33_P3411632	TMEM121	-4.22412	down
A_33_P3423551	IER3	-5.87035	down
A_21_P0006481	XLOC_007927	2.62959	up
A_33_P3278205	LOC100499183	-11.6935	down
A_19_P00316105	L3MBTL1	2.27686	up
A_21_P0010626	PSAT1	-2.05077	down
A_23_P104046	BPNT1	2.01218	up
A_33_P3368830	LY9	2.48482	up
A_33_P3379454	UHRF1	-2.68641	down
A_24_P941167	APOL6	2.81725	up
A_23_P411296	CEBPB	2.80034	up
A_21_P0002719	XLOC_003337	-3.22451	down
A_21_P0011148	XLOC_l2_003757	2.08382	up
A_21_P0011344	RHPN2	-2.99066	down
A_33_P3374210	MKI67	-2.81467	down
A_33_P3264662	CYP27C1	-4.15776	down
A_23_P16469	PLAUR	-2.43729	down
A_33_P3400578	HLF	5.21648	up
A_23_P211110	SIM2	-3.01462	down
A_23_P106844	MT2A	3.62679	up
A_33_P3362326	FHL2	-2.15339	down
A_32_P122226	AMDHD1	-2.09957	down
A_33_P3236661	PCDH9	-2.11543	down
A_33_P3343428	TRAF3IP2	2.57609	up
A_32_P233304	LIN9	-2.83243	down
A_21_P0000330	SNORA43	-2.20133	down
A_23_P5903	SLCO4A1	-3.18522	down
A_23_P78053	FAM117A	3.1049	up
A_23_P12884	GRK5	-2.03517	down
A_23_P52017	ASPM	-2.14112	down
A_33_P3393821	C1R	11.9391	up
A_33_P3387524	DEPDC1	-4.21842	down
A_23_P34375	TCEA3	-3.73038	down
A_23_P139864	GSG1	4.27382	up
A_23_P398566	NR4A3	-3.4098	down
A_23_P207850	TNS4	7.844	up
A_23_P105012	HRASLS2	6.19474	up
A_33_P3411097	GRID2IP	2.1253	up
A_23_P79360	NOSTRIN	-3.36764	down
A_24_P941217	SGPP2	87.1076	up
A_24_P612446	C6orf89	2.06266	up
A_23_P5831	HPCAL1	2.79206	up
A_23_P129717	ERI2	-2.56421	down
A_21_P0012935	XLOC_l2_012323	-2.74419	down
A_23_P88580	ARID3B	-2.93922	down
A_24_P287826	RFWD3	-2.23023	down
A_23_P214168	COL12A1	2.43949	up
A_23_P38537	KRT16	4.27273	up
A_33_P3245824	PQLC1	2.42025	up
A_23_P48771	C14orf159	2.74493	up
A_23_P70007	HMMR	-2.56018	down
A_23_P28886	PCNA	-2.27569	down
A_33_P3380056	C9orf30	-2.04524	down
A_23_P356684	ANLN	-2.69436	down
A_23_P97283	PAQR6	3.69535	up
A_24_P106910	PTCH1	-2.73426	down
A_24_P178444		13.6894	up
A_32_P183218	ZNF367	-2.81367	down
A_33_P3277447	SLC26A2	7.16398	up
A_32_P24140	GAS2	7.6072	up
A_21_P0009476	XLOC_012670	4.02991	up
A_23_P46871	SLC29A3	2.83751	up
A_21_P0004619	XLOC_005927	-2.85964	down
A_24_P413884	CENPA	-3.31486	down
A_33_P3242952	FAM72A	-4.30241	down
A_21_P0012298	XLOC_l2_009539	2.41095	up
A_33_P3326922		-2.37762	down
A_23_P153571	IGFL2	14.0149	up
A_21_P0003218	XLOC_002585	6.78313	up
A_24_P93754	KDM4C	-2.34388	down
A_24_P23522	THAP5	-2.05062	down
A_24_P358146		-2.3075	down
A_24_P141214	STOM	11.0637	up
A_24_P156501	EBF1	-4.2796	down
A_23_P259621	LAT2	-3.28763	down
A_23_P204998	FARP1	2.60877	up
A_23_P213102	PALLD	2.14252	up
A_33_P3297020	PSORS1C3	2.45147	up
A_33_P3326105	RNF216	3.83176	up
A_32_P107617	SFTPD	492.784	up
A_33_P3318596	ZNF345	-2.33076	down
A_33_P3244803	ACOX1	2.03631	up
A_23_P106761	CORO1A	-2.12003	down
A_23_P331670	PYGB	2.57608	up
A_33_P3278649	ENTPD2	7.88833	up
A_33_P3716128	SMC4	-2.53991	down
A_32_P62963	KRT16P2	6.42909	up
A_32_P86739	C10orf114	-2.37439	down
A_23_P105409	MAP3K12	-3.10859	down
A_21_P0012811	XLOC_l2_011322	6.09149	up
A_33_P3376214	FMO5	3.69188	up
A_23_P52067	GRHL3	-2.25209	down
A_23_P379614	OIP5	-2.52474	down
A_23_P151820	RIN3	-2.13111	down
A_33_P3272921	ARID3A	-3.9812	down
A_23_P70785	AIM1	4.83934	up
A_21_P0014549	LOC100506110	3.63018	up
A_23_P411723	PLAG1	2.67791	up
A_24_P226970	ZNF365	-7.83945	down
A_33_P3376116	SPC24	-2.01074	down
A_23_P155052	APOL6	2.00878	up
A_32_P171061	ASCL2	-2.14004	down
A_23_P115519	LCE3D	138.616	up
A_24_P104407	SYNM	-2.77396	down
A_23_P40108	COL9A3	-2.22677	down
A_23_P304897	BDKRB2	-2.23623	down
A_33_P3389658	PDE4D	-2.9632	down
A_24_P181254	OLFM4	18.1447	up
A_33_P3406661	TMEM63C	20.9584	up
A_23_P414654	RAB37	-6.11455	down
A_21_P0010904	XLOC_l2_002110	4.64968	up
A_23_P106727	RAB11FIP3	3.07046	up
A_23_P126075	KCNK1	2.02084	up
A_21_P0011474	CHEK2	-2.02822	down
A_33_P3293381	RASSF4	4.38719	up
A_24_P334300	FGF12	-5.0478	down
A_21_P0011426	KIAA0664L3	2.03406	up
A_33_P3309556	PTPRE	2.42755	up
A_33_P3288074	LOC730202	-2.08882	down
A_23_P52727	NAV2	7.57594	up
A_32_P70315	TIMP4	3.24284	up
A_33_P3268224	SPATA5	-2.13641	down
A_19_P00320597	LOC643733	2.57189	up
A_19_P00807628	FLJ46906	-2.89706	down
A_23_P42909	TMEM139	2.4342	up
A_33_P3291484	ST8SIA4	-10.0245	down
A_23_P45560	GPR143	5.34374	up
A_23_P2573	TMEM117	2.13676	up
A_33_P3405068	NAV1	-2.26508	down
A_24_P218979	CDCA3	-2.50821	down
A_21_P0012625	XLOC_l2_010885	-4.57146	down
A_21_P0005825	XLOC_007065	-4.6656	down
A_32_P69166	ANKRD42	2.63084	up
A_24_P61490	NKX2-1	12.8078	up
A_23_P30666	TNFRSF21	-2.06365	down
A_33_P3238330	FAM151A	2.80901	up
A_33_P3242543	MAOA	144.462	up
A_23_P19816	RNF32	-2.55007	down
A_21_P0008575	LOC145757	-2.85747	down
A_23_P139527	HPD	22.9014	up
A_33_P3374205	MKI67	-3.43159	down
A_23_P363174	HIST1H2AL	-4.37383	down
A_33_P3413523	DBF4	-2.16878	down
A_23_P147711	NPR1	2.05769	up
A_23_P29922	TLR3	2.36065	up
A_23_P254120	FBXO9	2.03624	up
A_24_P838448	LINC00340	-2.40567	down
A_21_P0000063	MDFIC	-2.2407	down
A_33_P3314192	PACSIN2	2.07335	up
A_23_P61180	PLCXD1	-2.10078	down
A_23_P74609	G0S2	5.32062	up
A_24_P90097	ADD3	2.07467	up
A_33_P3354374	LOC100507410	35.944	up
A_23_P385105	PLCD4	-2.51409	down
A_24_P219552	NFE2L1	2.23891	up
A_33_P3779229	GK5	4.17664	up
A_23_P211631	FBLN1	4.28066	up
A_23_P214300	GSTA2	4.36702	up
A_24_P229164	HIP1R	2.26277	up
A_21_P0005964	XLOC_007064	-13.5798	down
A_23_P54918	LDHD	5.33209	up
A_23_P318284	GPD1L	2.32566	up
A_24_P257579	EPB41L4A	6.48776	up
A_19_P00321259	LOC100505633	7.91856	up
A_33_P3358977	RNASEH2C	-2.15245	down
A_33_P3238543	LOC92659	-2.92346	down
A_23_P76159	EEA1	2.8171	up
A_23_P254507	HOPX	4.06856	up
A_23_P94216	LONRF1	2.03644	up
A_23_P339773	TPRG1L	2.50552	up
A_23_P155755	CXCL6	9.90589	up
A_33_P3231447	ITGA6	-2.07117	down
A_23_P91334	HSPA12B	-2.22792	down
A_33_P3880302	EPHB2	-2.63008	down
A_23_P97541	C4BPA	6.19119	up
A_19_P00317897		2.29937	up
A_23_P36972	ZIC2	-3.22958	down
A_23_P25706	CLMN	2.8539	up
A_24_P413669	PFKFB2	2.90405	up
A_33_P3316522	DEFB124	3.86785	up
A_33_P3321372	CNTNAP3	-3.66025	down
A_23_P17420	BCAS1	-5.15097	down
A_23_P207399	NBR1	2.1874	up
A_19_P00806071	P39192	2.55175	up
A_21_P0011895	XLOC_l2_007834	2.73975	up
A_32_P152195	STAC2	52.033	up
A_21_P0009690	XLOC_012991	-2.05014	down
A_21_P0013169	XLOC_l2_013267	2.47073	up
A_33_P3607359	LOC399815	-3.38032	down
A_23_P416894	PION	2.78359	up
A_23_P100127	CASC5	-3.89238	down
A_21_P0005020	PSORS1C3	2.47656	up
A_33_P3410836	HIST1H4D	-4.17044	down
A_24_P402438	TGFB2	-4.05065	down
A_23_P419624	BLCAP	2.01055	up
A_21_P0000203	ODF2	-2.40608	down
A_33_P3372413		-2.4507	down
A_33_P3737979	SCARNA23	-2.51085	down
A_24_P388786	DNAH5	4.1308	up
A_21_P0012089	LOC440905	-2.03486	down
A_21_P0011652	XLOC_l2_006398	-2.11762	down
A_23_P129695	VASN	-6.44948	down
A_33_P3415092	CLCN5	2.70975	up
A_21_P0008443	XLOC_011038	2.40209	up
A_21_P0009817	XLOC_013686	11.6508	up
A_19_P00317314	IGSF23	3.04619	up
A_21_P0000052	DISC1	-3.15915	down
A_23_P399255	RNF182	-6.64576	down
A_33_P3315906	PTP4A3	2.44845	up
A_23_P96599	TMSB15B	-3.52088	down
A_23_P96087	H1FX	-2.78728	down
A_33_P3394933	P4HA2	2.11214	up
A_24_P269619	DECR1	2.51398	up
A_33_P3384871	FBXO5	-2.57377	down
A_33_P3816688	PPARGC1B	5.50096	up
A_33_P3223860		3.63129	up
A_24_P91991	NAT8L	-3.101	down
A_24_P188377	CD55	2.09625	up
A_24_P224488	MAPT	2.03095	up
A_21_P0002281	XLOC_001643	-13.7983	down
A_33_P3302518	CCDC40	-2.05132	down
A_33_P3289406	LOC91450	2.61744	up
A_21_P0013527	XLOC_l2_014602	-2.18535	down
A_21_P0013731	XLOC_l2_015239	-2.80676	down
A_23_P81898	UBD	161.227	up
A_21_P0009512	XLOC_012740	-2.88211	down
A_33_P3287218	GSTK1	2.39645	up
A_24_P351283	MREG	3.44379	up
A_33_P3293446	KIAA1462	2.73511	up
A_24_P29595	STXBP5	2.64357	up
A_33_P3420266	ANKRD20A2	-3.83778	down
A_33_P3336252	OR7E37P	2.7351	up
A_33_P3288942	FAM107B	-3.01202	down
A_33_P3363188	FLJ43315	-4.51902	down
A_24_P300302	ZNF300P1	30.0651	up
A_33_P3249354	CCDC99	-2.78004	down
A_23_P141394	WIPI1	3.6784	up
A_19_P00320229	FLJ46906	-3.61112	down
A_19_P00321383	LOC100506860	-2.31916	down
A_33_P3238250	F11R	2.98673	up
A_23_P364613	HOGA1	5.10821	up
A_33_P3302632	HIST1H2BE	-3.40394	down
A_21_P0000425	SNORD114-28	-4.03005	down
A_21_P0001096	XLOC_000691	-2.16387	down
A_23_P31921	ASS1	11.3464	up
A_23_P128215	SOCS2	-6.78867	down
A_33_P3287610		5.66238	up
A_21_P0000342	SNORA5B	-2.02463	down
A_23_P96209	REEP4	-2.25101	down
A_32_P25050	RDH10	-2.36598	down
A_33_P3766635		2.20453	up
A_33_P3371663	LTK	2.83691	up
A_23_P125233	CNN1	-7.45901	down
A_33_P3392698	SPIN4	-3.94051	down
A_24_P935782	ZNF121	-2.17101	down
A_23_P134041	TBX18	-2.13458	down
A_24_P63019	IL1R2	11.0744	up
A_33_P3256858	C14orf80	-3.1527	down
A_23_P421011	KAZALD1	-5.51956	down
A_24_P373286	CCP110	-2.12965	down
A_23_P380208	VEPH1	8.63366	up
A_23_P46309	RCC1	-2.28911	down
A_33_P3284029	CSE1L	-2.00435	down
A_33_P3772937	KRT8P12	3.26035	up
A_33_P3229487	OR4X1	10.7236	up
A_24_P348806	PLEKHA7	4.79362	up
A_33_P3330099	ARSD	2.31398	up
A_33_P3329898		-2.14159	down
A_33_P3234197	TRIM45	-2.33946	down
A_33_P3412143	RASSF10	-15.4214	down
A_33_P3230017	AURKAPS1	-2.21709	down
A_23_P2920	SERPINA3	464.723	up
A_21_P0013919	LOC100132439	-2.01605	down
A_21_P0003566	XLOC_003441	10.8379	up
A_23_P26386	TPPP3	-3.68371	down
A_33_P3367112		-2.92756	down
A_33_P3268974	RECQL5	-2.047	down
A_33_P3256952	EGLN3	3.38057	up
A_33_P3353210	CADM2	-25.8683	down
A_33_P3330179	LOC100131372	-2.51304	down
A_21_P0001725	XLOC_000808	-2.27998	down
A_32_P7316	BDNF	-4.27944	down
A_33_P3375002	LOC144481	-9.79395	down
A_23_P129075	WDR76	-3.34801	down
A_33_P3277674	FBXL22	-2.20711	down
A_23_P254025	ZFP37	-2.11532	down
A_33_P3305467		2.06392	up
A_32_P196263	ADAMTS9	-3.55917	down
A_24_P911607	WNT7B	-2.93287	down
A_33_P3324383	FIGNL2	-2.43463	down
A_23_P330070	TFPI	3.20591	up
A_33_P3748410		3.35618	up
A_33_P3380063	ADAMTSL4	2.8967	up
A_21_P0014629	FLJ44838	-2.33012	down
A_23_P406385	FBXL16	15.4215	up
A_23_P51548	MGST3	3.12749	up
A_19_P00322409	LOC729178	14.3624	up
A_23_P1331	COL13A1	-14.9041	down
A_33_P3306163	LGALS3	2.1826	up
A_21_P0012366	XLOC_l2_009623	-2.26409	down
A_23_P14193	RFC3	-2.54657	down
A_21_P0002027	XLOC_002007	2.70374	up
A_24_P87036	ANO1	9.07227	up
A_33_P3273480	BRSK2	-2.40962	down
A_33_P3221489	KIRREL	-2.03517	down
A_21_P0003272	XLOC_002975	-2.44963	down
A_21_P0009341	LOC645638	11.4123	up
A_23_P501007	EFEMP1	4.25339	up
A_21_P0006272	XLOC_007718	3.03912	up
A_21_P0009569	XLOC_012868	-2.9338	down
A_21_P0006902	LINC00263	-2.18555	down
A_23_P35564	SEC31B	2.19819	up
A_32_P1701	POLA1	-3.01545	down
A_33_P3315375	SLFN11	-3.10248	down
A_24_P133584	MFGE8	5.31123	up
A_24_P943815	PNPLA4	2.47796	up
A_23_P418015	MAPRE2	-2.80188	down
A_24_P401768	AMOTL1	-2.41333	down
A_21_P0008388	XLOC_010931	2.31726	up
A_24_P316234		-2.37561	down
A_24_P52293	OR2A25	2.08377	up
A_33_P3282075	SP6	2.62164	up
A_23_P16722	DOCK10	-4.21252	down
A_24_P361427	TBC1D29	2.09161	up
A_33_P3309491	PTPRU	2.27205	up
A_33_P3802966		3.29426	up
A_24_P197537	PDE8B	3.85908	up
A_23_P206626	SCNN1G	29.2099	up
A_21_P0013372	XLOC_l2_013301	8.29419	up
A_23_P321935	OSBP2	-2.20302	down
A_24_P225616	RRM2	-2.3529	down
A_32_P118847	FLJ42709	-2.32666	down
A_24_P262201	SULT1A4	2.00883	up
A_32_P152696		-2.14794	down
A_23_P394395	JPH2	2.55036	up
A_33_P3312436	LOC646629	13.0876	up
A_23_P150249	CCDC85B	-2.47063	down
A_33_P3270102	RNF126	2.00267	up
A_23_P213678	PAM	2.54661	up
A_33_P3413048	PLXNA3	2.03965	up
A_24_P136866	SLC8A1	-2.72348	down
A_21_P0013543	DDX11L10	-2.1397	down
A_23_P151046	KLRC1	2.93766	up
A_33_P3338928	DAB2	2.53509	up
A_32_P231493		2.06573	up
A_23_P4036	TEX2	5.47804	up
A_33_P3391796	NOG	-3.20441	down
A_33_P3282556	TMEM204	2.04407	up
A_23_P259692	PSAT1	-2.37245	down
A_33_P3222307	LOC100129380	2.34063	up
A_23_P20494	NDRG1	3.36722	up
A_23_P111155	ZBTB12	-6.14605	down
A_23_P58321	CCNA2	-2.33189	down
A_23_P510	PLD5	5.30604	up
A_24_P475349	RAB6B	2.09785	up
A_24_P334130	FN1	2.90929	up
A_24_P270728	NUPR1	2.83142	up
A_33_P3839334	LOC153546	2.01602	up
A_33_P3346891	MYBL1	-3.04647	down
A_23_P67198	CPAMD8	2.28542	up
A_33_P3329088	PRSS8	3.33208	up
A_21_P0008609	XLOC_011210	4.31552	up
A_33_P3360972	EXOC3L4	-2.05192	down
A_33_P3399788	SERPINA3	77.5359	up
A_24_P49747		-2.0653	down
A_33_P3212555	PROS1	5.59628	up
A_32_P60065	F2RL2	-7.3813	down
A_23_P349566	CCDC85A	-2.26817	down
A_19_P00807411	RNF180	-5.56026	down
A_21_P0005210	LOC100505904	-2.04054	down
A_24_P934563	MTCH2	2.01468	up
A_33_P3298387	PLK1	-2.71792	down
A_33_P3284359	NR0B1	-2.08951	down
A_23_P348636	FOXJ1	-3.35149	down
A_23_P401361	PITPNM2	3.41868	up
A_19_P00321010	LOC100505633	5.06933	up
A_24_P157926	TNFAIP3	20.1312	up
A_21_P0010657	XLOC_l2_001138	-12.876	down
A_21_P0008148	XLOC_010584	2.6713	up
A_21_P0011378	XLOC_l2_004951	-5.58519	down
A_33_P3324775		-9.40796	down
A_24_P397386	LIFR	8.00244	up
A_21_P0013636	ANKRD20A8P	-3.08482	down
A_23_P58464	PCDHB6	4.79307	up
A_23_P127394	CRY2	2.36787	up
A_21_P0009150	LOC100507351	-2.76003	down
A_21_P0013569	CNTNAP3	-3.0793	down
A_23_P397293	LY6K	-4.98424	down
A_33_P3256738	C9orf100	-2.62586	down
A_24_P369656	TRIM9	-4.06645	down
A_33_P3316508	RUNX2	3.11402	up
A_33_P3253209		2.02089	up
A_23_P106362	AQP9	6.48009	up
A_33_P3301219	FAM27A	-3.8756	down
A_21_P0008864	XLOC_011546	-2.31626	down
A_33_P3620832	ZNF483	-4.55865	down
A_23_P253571	PHF5A	-2.02243	down
A_23_P349083	FCHO2	2.72231	up
A_33_P3316835	C4orf21	-2.65915	down
A_33_P3306802	LOC100130916	2.77458	up
A_21_P0006526	XLOC_008111	-3.00594	down
A_23_P88106	MCF2L	4.12173	up
A_23_P154962	RIMBP3	-3.35311	down
A_24_P122137	LIF	-3.40352	down
A_33_P3345309	PRSS56	-2.68546	down
A_24_P150466	SMOC1	-3.74597	down
A_21_P0009405	XLOC_012452	3.42737	up
A_33_P3330039	PLEKHO1	-2.73895	down
A_33_P3507542	LEPREL2	-3.87393	down
A_24_P83678	MMS22L	-3.15879	down
A_23_P90612	MCM6	-2.1763	down
A_32_P196193	PAQR9	-3.65648	down
A_21_P0001122	XLOC_000796	-6.15153	down
A_21_P0008312	XLOC_010783	2.00039	up
A_21_P0008990	XLOC_011817	3.8307	up
A_33_P3360341	GATA3	3.80807	up
A_33_P3258712	LOC100506676	-2.22402	down
A_23_P343261		-2.71304	down
A_21_P0011016	XLOC_l2_002761	2.53872	up
A_23_P169494	ORM1	28.3068	up
A_23_P91390	THBD	10.8041	up
A_33_P3213342	CASC5	-3.78119	down
A_23_P143190	MYBL2	-2.52514	down
A_33_P3246985	PDE4DIP	4.27362	up
A_33_P3355724	UMODL1	3.73244	up
A_21_P0006993	XLOC_008812	-3.42048	down
A_21_P0006329	XLOC_007869	-2.24344	down
A_21_P0012085	XLOC_l2_008221	2.34886	up
A_21_P0014746	LOC100652965	2.00893	up
A_33_P3228445	FXYD2	-6.20139	down
A_23_P39116	LIG1	-2.6497	down
A_23_P88731	RAD51	-2.59648	down
A_23_P118203	ZG16B	2.6026	up
A_33_P3234472	LOC284751	-2.62416	down
A_23_P32165	LHX2	-7.32656	down
A_23_P11408	PRY2	-3.00984	down
A_23_P324319	SPAG11B	4.80597	up
A_21_P0002419	XLOC_002041	3.28256	up
A_33_P3311439	GCH1	3.78895	up
A_21_P0008103	XLOC_010470	2.45359	up
A_23_P146444	CORO2A	4.23043	up
A_21_P0010530	XLOC_l2_000233	-3.06938	down
A_24_P133253	KITLG	4.30059	up
A_33_P3386262	CDT1	-2.08521	down
A_23_P357794	MTBP	-3.22243	down
A_33_P3236177	ANG	3.0335	up
A_23_P254702	DEK	-2.05312	down
A_21_P0000889	LOC100506068	-20.8176	down
A_21_P0013177	XLOC_l2_013293	2.14653	up
A_24_P636882	STK17B	2.12131	up
A_33_P3242863	NT5M	-2.15001	down
A_23_P70249	CDC25C	-2.50061	down
A_23_P215479	CLIP2	-2.36068	down
A_33_P3256920	WNT7B	-6.07182	down
A_23_P387184	NHSL1	-2.34104	down
A_21_P0000044	STEAP1B	-2.47781	down
A_21_P0004333	XLOC_004632	-13.2767	down
A_33_P3303717	ACADL	3.34361	up
A_23_P379746	DENND5B	-3.38651	down
A_21_P0014365	LOC100287082	-6.20736	down
A_32_P51848	FAM105A	18.2662	up
A_32_P77102	LOC100128420	16.3201	up
A_24_P48204	SECTM1	6.06037	up
A_33_P3407289	LOC283788	-2.68808	down
A_19_P00320664	FLJ46906	-2.39941	down
A_33_P3370600	C17orf110	-4.39974	down
A_23_P47991	MED13L	-2.16516	down
A_23_P388146	ZNF587	-2.38153	down
A_24_P10444	TTLL6	2.62317	up
A_33_P3386150	NRADDP	2.90218	up
A_23_P42335	FANCE	-2.78441	down
A_23_P64980	SLC6A13	5.94809	up
A_21_P0008863	XLOC_011546	-2.35765	down
A_21_P0007715	XLOC_010104	4.63434	up
A_21_P0002565	XLOC_001317	-5.32519	down
A_33_P3236703	ANKRD18B	-2.4981	down
A_33_P3297580	CACNA1C	-3.0069	down
A_33_P3343250	GPR1	19.5276	up
A_33_P3403392	AACS	3.13564	up
A_21_P0012134	XLOC_l2_008733	2.37915	up
A_33_P3347697	NOVA1	-2.66283	down
A_23_P168909	ZFPM2	3.11956	up
A_23_P109895	SLC26A6	2.89041	up
A_33_P3332329	LOC120824	4.44452	up
A_21_P0003698	XLOC_003829	-2.65221	down
A_21_P0000764	LOC100505768	-2.12977	down
A_21_P0010915	XLOC_l2_001518	-4.44725	down
A_32_P87013	IL8	3.16022	up
A_21_P0004946	XLOC_005476	-2.50798	down
A_23_P148088	FGG	29.664	up
A_33_P3252369	TMEM182	-2.01588	down
A_24_P58501	OR4F4	2.23036	up
A_33_P3379916	GLS	2.06702	up
A_33_P3369401	CYP24A1	-10.3249	down
A_24_P791040	FBXW2	3.11718	up
A_24_P548866	HIGD1A	2.07876	up
A_23_P431381	C14orf80	-3.02406	down
A_33_P3295738	CNGB1	2.33742	up
A_32_P97169	GPC6	5.51117	up
A_33_P3242373	AFF1	2.82262	up
A_33_P3262171	FER1L6	-15.4506	down
A_33_P3393927	MTMR11	-2.96241	down
A_21_P0009510	XLOC_012735	3.33911	up
A_19_P00321097	XLOC_001394	2.33142	up
A_21_P0014535	LOC100506718	-2.14651	down
A_33_P3307495	STRA6	5.12253	up
A_33_P3420900	PATE2	-2.73548	down
A_33_P3629930	ZNF32-AS3	2.24697	up
A_21_P0006738	XLOC_008744	-2.69808	down
A_23_P217564	ACSL4	4.13192	up
A_23_P96965	SYNC	2.14203	up
A_24_P67395	KRT8	3.04585	up
A_33_P3322519	VWA5B2	-2.33455	down
A_24_P943301	PEAR1	-2.69019	down
A_33_P3419912	GGCT	-2.06372	down
A_33_P3213086		-2.5029	down
A_33_P3315564	SULT1C3	2.64301	up
A_24_P305784	SPANXB2	-8.15364	down
A_23_P4494	DSC2	-2.19909	down
A_24_P261259	PFKFB3	-3.22953	down
A_33_P3309468	PTPRS	-2.10223	down
A_21_P0014941	SDIM1	-15.6455	down
A_33_P3346287	LINC00299	2.66941	up
A_19_P00321143	LOC100294145	-4.22634	down
[truncated: 2,172 more rows]
