# Supplementary material for: Macrophage-secreted interleukin-35 regulates cancer cell plasticity to facilitate metastatic colonization
Source: Nat Commun. 2018 Sep 14;9:3763. doi: 10.1038/s41467-018-06268-0 (PMC6138674; doi:10.1038/s41467-018-06268-0)
Supplement: Supplementary file 6 — Supplementary Data 4 [file 41467_2018_6268_MOESM6_ESM.xlsx]

## Sheet: 工作表1
Supplementary Data 4 Upregulated genes in cDNA microarray analysis of mTAMs vs pTAMs from 4T1-BALB/c syngeneic orthotopic model
Transcript Cluster ID	Gene Symbol	Fold Change (linear) (H0111-023-mTAMs:pTAMs)
1416454_s_at	Acta2	2
1416646_at	Afp	2
1417045_at	Bid	2
1418172_at	Hebp1	2
1419396_at	Arid3a	2
1421011_at	Hsd17b11	2
1421922_at	Sh3bp5	2
1424162_at	Trim29	2
1424446_at	Armc7	2
1428312_at	Lrrc57	2
1433588_at	Fam21	2
1434987_at	Aldh2	2
1439962_at	2310010J17Rik	2
1448302_at	Kctd20	2
1450322_s_at	Slfn3; Slfn4	2
1455792_x_at	Ndn	2
1430560_at	Mir1894; Ppp1r10	2
1433544_at	Stradb	2
1435135_at	Nceh1	2
1437414_at	Zfp217	2
1438052_at	A130071D04Rik	2
1441293_at		2
1452700_s_at	Kbtbd7	2
1455221_at	Abcg1	2
1457078_at	Zfp473	2
1457764_at	A530058O07Rik	2
1457793_a_at	Whsc1l1	2
1458489_at		2
1458972_at	9330112F22Rik	2
1416505_at	Nr4a1	2.01
1420383_a_at	Col4a3bp	2.01
1425624_at	Epm2aip1	2.01
1428267_at	Dhx40	2.01
1438841_s_at	Arg2	2.01
1449049_at	Tlr1	2.01
1450007_at	Chp1; Gm20056	2.01
1452013_at	Atp10a	2.01
1453943_a_at	Acpp	2.01
1428162_at	Lrif1	2.01
1428647_at	Pbx1	2.01
1428854_at	Tmed8	2.01
1440045_at	Cryzl1	2.01
1440384_at	Tmcc1	2.01
1445037_at	Git2	2.01
1458308_at	Sbno2	2.01
1416324_s_at	Kctd20	2.02
1416562_at	Gad1	2.02
1419024_at	LOC100044742; Ptp4a1	2.02
1422553_at	Pten	2.02
1423410_at	Meig1	2.02
1424329_a_at	Prrg2	2.02
1424880_at	Trib1	2.02
1426505_at	Evi2a-evi2b; Evi2b	2.02
1434856_at	Ankrd44	2.02
1449322_at	Gm13363; LOC100044742; Ptp4a1	2.02
1451024_at	S1pr4	2.02
1451767_at	Ncf1	2.02
1429332_at	4632427E13Rik	2.02
1432669_at	9030420N05Rik	2.02
1438475_at	AB124611	2.02
1440165_at	Ptprc	2.02
1457732_at		2.02
1459409_at		2.02
1416078_s_at	Raf1	2.03
1418165_at	Itln1; Itlnb	2.03
1418633_at	Notch1	2.03
1420905_at	Il17ra	2.03
1421077_at	Sertad3	2.03
1421261_at	Lipg	2.03
1422208_a_at	Gnb5	2.03
1423006_at	Pim1	2.03
1425240_at	Zfp959	2.03
1434109_at	Sh3bgrl2	2.03
1438934_x_at	Sema4a	2.03
1449182_at	Retn	2.03
1452913_at	Pcp4l1	2.03
1456228_x_at	Mbp	2.03
1433454_at	Abtb2	2.03
1435142_at	Sft2d2	2.03
1435640_x_at	A130040M12Rik	2.03
1435912_at	Ubxn7	2.03
1440742_at		2.03
1453893_at	4933412O06Rik	2.03
1456505_at	Braf	2.03
1418045_at	Inpp1	2.04
1419283_s_at	Tns1	2.04
1419823_s_at	Ksr1	2.04
1422953_at	Fpr2	2.04
1422957_at	Ccr3	2.04
1423375_at	Cir1	2.04
1425419_a_at	Raf1	2.04
1427385_s_at	Actn1	2.04
1430371_x_at	Eif2ak3	2.04
1451196_at	Ypel5	2.04
1456412_a_at	Inpp5k	2.04
1435432_at	Agap1	2.04
1442155_at	4632427E13Rik	2.04
1442581_at	Ksr1	2.04
1444110_at		2.04
1453334_at	B230216N24Rik	2.04
1455960_at	Megf9	2.04
1457727_at	Gm5785	2.04
1415952_at	Mark2	2.05
1416040_at	Lipf	2.05
1422900_at	Mgea5	2.05
1426324_at	H2-D1; H2-L	2.05
1432747_at	4933403J19Rik	2.05
1434246_at	L3mbtl3	2.05
1435434_at	Braf	2.05
1437898_at	C920009B18Rik	2.05
1440929_at	Ggnbp2	2.05
1441137_at	Bicc1	2.05
1443721_x_at	Sbno2	2.05
1454882_at	L3mbtl3	2.05
1457458_at	Zc3h4	2.05
1460024_at	Tnrc6b	2.05
1420904_at	Il17ra	2.06
1422822_at	Stard5	2.06
1425129_a_at	Taldo1	2.06
1450767_at	Nedd9	2.06
1452378_at	Malat1	2.06
1453851_a_at	Gadd45g	2.06
1457676_at	Tirap	2.06
1420099_at	D13Ertd787e	2.06
1437410_at	Aldh2	2.06
1441119_at		2.06
1441328_at		2.06
1442167_at	Cyfip2	2.06
1444107_at	Elmsan1	2.06
1444493_at		2.06
1444760_at	Ncor1	2.06
1458257_at		2.06
1458430_at	C87436	2.06
1458460_at		2.06
1460603_at	Samd9l	2.06
1424599_at	Fgl1	2.07
1426604_at	Rnasel	2.07
1436780_at	Ogt	2.07
1450161_at	Ikbkg	2.07
1452327_at	Iqsec1	2.07
1430069_at	Cnbd2	2.07
1435786_at	Klhl12	2.07
1437864_at	Adipor2	2.07
1439598_at		2.07
1441355_at	E030047P09Rik	2.07
1444014_at	D830025C05Rik	2.07
1444741_at	Dock2	2.07
1447951_at		2.07
1458550_at	Myo1d	2.07
1416323_at	Kctd20	2.08
1417101_at	Hspa2	2.08
1419519_at	Igf1	2.08
1420340_at	Cspp1	2.08
1421075_s_at	Cyp7b1	2.08
1422399_a_at	Rab23	2.08
1436182_at	Satb1	2.08
1449498_at	Marco	2.08
1452316_at	Ints12	2.08
1434413_at	Igf1	2.08
1441272_at		2.08
1441514_at		2.08
1445024_at	Stard7	2.08
1421854_at	Fgl2	2.09
1421959_s_at	Adcy3	2.09
1423520_at	Lmnb1	2.09
1424937_at	Plin5	2.09
1426755_at	Ckap4	2.09
1427412_s_at	Rapgef6	2.09
1434561_at	Asxl1	2.09
1448429_at	Gyg	2.09
1449188_at	Midn	2.09
1449591_at	Casp4	2.09
1439129_at	Dock5	2.09
1439449_at	Satb1	2.09
1459517_at		2.09
1417612_at	Ier5	2.1
1417691_at	Bin3	2.1
1425380_at	Rasgrp4	2.1
1425493_at	Bmpr1a	2.1
1430526_a_at	Smarca2	2.1
1449639_at		2.1
1460694_s_at	Svil	2.1
1432339_at	4933432I03Rik	2.1
1435552_at	Otud7b	2.1
1441556_at		2.1
1453141_at	0610009L18Rik	2.1
1457383_at		2.1
1419209_at	Cxcl1	2.11
1426261_s_at	LOC100048662; LOC101056167; LOC101056381; Ugt1a1; Ugt1a10; Ugt1a2; Ugt1a5; Ugt1a6a; Ugt1a6b; Ugt1a7c; Ugt1a9	2.11
1426404_a_at	Rnf11	2.11
1427183_at	Efemp1	2.11
1432004_a_at	Dnm2	2.11
1437508_at	Sp4	2.11
1452487_x_at	Pira1; Pira2	2.11
1435867_at	Jhdm1d	2.11
1436191_at	Arid4a	2.11
1443044_at	A830091E24	2.11
1457803_at		2.11
1415897_a_at	Mgst1	2.12
1418612_at	Slfn1	2.12
1422258_at	Chrm3	2.12
1427032_at	Herc4	2.12
1435762_at	Pacs1	2.12
1448021_at	Fam46c	2.12
1448710_at	Cxcr4	2.12
1452070_at	Dedd2	2.12
1454905_at	Ibtk	2.12
1455825_s_at	Lnx1	2.12
1436913_at	Cdc14a	2.12
1443203_at		2.12
1445500_at		2.12
1446574_at		2.12
1457169_at		2.12
1459332_at	Itch	2.12
1460016_at	Tmem164	2.12
1460531_at		2.12
1416369_at	Hiatl1	2.13
1417161_at	Cdk2ap2	2.13
1419365_at	Pex11a	2.13
1424404_at	0610040J01Rik	2.13
1425964_x_at	Hspb1	2.13
1428242_at	Hmha1	2.13
1436781_at	Man2b1	2.13
1450779_at	Fabp7	2.13
1451114_at	Cmtm6	2.13
1455474_at	Fam21	2.13
1460009_at	Ier5	2.13
1434446_at	Insr	2.13
1441956_s_at	Cux1	2.13
1442368_at	Kctd12b	2.13
1446268_at		2.13
1457644_s_at	Cxcl1	2.13
1416936_at	Aatk	2.14
1421098_at	Stap1	2.14
1422821_s_at	Stard5	2.14
1448201_at	Sfrp2	2.14
1450716_at	Adamts1	2.14
1456466_x_at	Atxn10	2.14
1432356_at	1700056N10Rik	2.14
1434142_at	Ppm1d	2.14
1439345_at	Gpnmb	2.14
1439672_at		2.14
1446096_at	2310001H17Rik	2.14
1447851_x_at	Atp10a	2.14
1458297_s_at	Marco	2.14
1415996_at	Txnip	2.15
1416635_at	Smpdl3a	2.15
1422820_at	Lipe; LOC101055998	2.15
1425464_at	Gata6	2.15
1426415_a_at	Trim25	2.15
1434334_at	Prkd2	2.15
1441986_at	Zcchc6	2.15
1448118_a_at	Ctsd	2.15
1451974_at	Osbpl2	2.15
1452082_at	6430548M08Rik	2.15
1437079_at	Slc18a2	2.15
1439871_at		2.15
1440457_at		2.15
1442233_at		2.15
1446339_at		2.15
1416062_at	Tbc1d15	2.16
1421340_at	Map3k5	2.16
1423072_at	6720475J19Rik	2.16
1424413_at	Ogfrl1	2.16
1426434_at	Tmem43	2.16
1427924_at	Stx17	2.16
1448110_at	Sema4a	2.16
1449350_at	Osr1	2.16
1450643_s_at	Acsl1	2.16
1437821_at		2.16
1443253_at		2.16
1416576_at	Socs3	2.17
1420818_at	Sla	2.17
1421167_at	Atp11a	2.17
1422141_s_at	Csprs; Gm15433; Gm2666; Gm7609; LOC100041903; LOC100503923	2.17
1424212_at	9430023L20Rik	2.17
1436366_at	Ppp1r15b	2.17
1450745_at	C1galt1	2.17
1428651_at	Klhl24	2.17
1428985_at	Ints12	2.17
1441150_x_at		2.17
1443923_at	Akap13	2.17
1444856_at		2.17
1445225_at	Rtfdc1	2.17
1447707_s_at	Pde2a	2.17
1458083_at		2.17
1458710_at		2.17
1421475_at	Ms4a2	2.18
1424249_a_at	Arhgap9	2.18
1426727_s_at	Gm8801; Ppp1r10	2.18
1428871_at	Msl1	2.18
1448213_at	Anxa1	2.18
1449136_at	Epx	2.18
1450006_at	Ncoa4	2.18
1431894_at	Itprip	2.18
1435071_at	Zfyve1	2.18
1444762_at		2.18
1447613_at	Gdi1	2.18
1454942_at	Fam129a	2.18
1458389_at		2.18
1416756_at	Dnajb1	2.19
1435458_at	Pim1	2.19
1449040_a_at	Sephs2	2.19
1429273_at	Bmper	2.19
1429778_at	Optn	2.19
1433748_at	Zdhhc18	2.19
1443144_at	Prkcb	2.19
1444418_at	Itpr2	2.19
1446280_at		2.19
1446886_at		2.19
1453906_at	Med13l	2.19
1454748_at	Naprt1	2.19
1458920_at		2.19
1421392_a_at	Birc3	2.2
1427041_at	Themis2	2.2
1428538_s_at	Rarres2	2.2
1439036_a_at	Atp1b1	2.2
1429525_s_at	Myo1f	2.2
1442216_at		2.2
1445583_x_at		2.2
1445786_at	Braf	2.2
1456792_at	Tbc1d2	2.2
1457679_at	Dclre1c	2.2
1416378_at	Pnkp	2.21
1423695_at	Edem2	2.21
1452015_at	6330416G13Rik	2.21
1455009_at	Cpd	2.21
1437114_at	Crebrf	2.21
1441162_at	Rock1	2.21
1442070_at	Mllt10	2.21
1447284_at	Trem1	2.21
1454989_at	Cspp1	2.21
1458402_at	Pts	2.21
1460032_at		2.21
1460536_at	2310079F09Rik	2.21
1417542_at	Rps6ka2	2.22
1418288_at	Lpin1	2.22
1419721_at	Niacr1	2.22
1421670_a_at	Irak4	2.22
1424700_at	Tmem38b	2.22
1425368_a_at	Numb	2.22
1425761_a_at	Nfatc1	2.22
1435137_s_at	1200015M12Rik; A130040M12Rik	2.22
1448370_at	Ulk1	2.22
1451866_a_at	Hgf	2.22
1440076_at		2.22
1455665_at	Lonrf1	2.22
1457639_at	Atp6v1h	2.22
1421604_a_at	Klf3	2.22
1422125_at	Htr2b	2.23
1422789_at	Aldh1a2	2.23
1434537_at	Slco3a1	2.23
1448325_at	Ppp1r15a	2.23
1451363_a_at	Dennd2d	2.23
1434156_at	Rab11fip4	2.23
1457794_at	Whsc1l1	2.23
1457814_at		2.23
1458150_at	Ambra1	2.23
1415928_a_at	Map1lc3b	2.24
1419321_at	F7	2.24
1423883_at	Acsl1	2.24
1436522_at	Map3k3	2.24
1448546_at	Rassf3	2.24
1449278_at	Eif2ak3	2.24
1451254_at	Ikbkap	2.24
1430357_at	H3f3b	2.24
1433885_at	Iqgap2	2.24
1439550_at		2.24
1439949_at	Gsk3b	2.24
1441145_at	Phf21a	2.24
1442839_at		2.24
1445350_at		2.24
1447694_x_at	Neo1	2.24
1454171_x_at	9530053H05Rik	2.24
1417544_a_at	Flot2	2.25
1418797_at	Ms4a8a	2.25
1421242_at	Rnf144a	2.25
1450919_at	Mpp1	2.25
1433465_a_at	AI467606	2.25
1437219_at		2.25
1437282_at		2.25
1440972_at	Nsd1	2.25
1443218_at		2.25
1443547_at		2.25
1458587_at	2310047D07Rik	2.25
1416298_at	Mmp9	2.26
1418123_at	Unc119	2.26
1420609_at	2017-03-07	2.26
1424302_at	Lilrb3	2.26
1427736_a_at	Ccrl2	2.26
1427994_at	Cd300lf	2.26
1429033_at	Gcc1	2.26
1431471_at	4833428M15Rik	2.26
1443387_at	BB045044	2.26
1454112_a_at	Haus2	2.26
1456888_at	Pfkfb4	2.26
1417423_at	Grina	2.27
1417457_at	Cks2	2.27
1419089_at	Timp3	2.27
1422567_at	Fam129a	2.27
1425937_a_at	Hexim1	2.27
1427365_at	Krt86	2.27
1427979_at	Efcab14	2.27
1428995_at	Smpd5	2.27
1437958_at	Xpr1	2.27
1445600_at		2.27
1446414_at		2.27
1446802_at	Atox1	2.27
1456812_at	Abcd2	2.27
1458512_at	Tle3	2.27
1458697_at		2.27
1417620_at	Rac2	2.28
1419874_x_at	Zbtb16	2.28
1424414_at	Ogfrl1	2.28
1424831_at	Cpne2	2.28
1426545_at	Tnrc6b	2.28
1427075_s_at	Pcmtd2	2.28
1451311_a_at	Adipor1	2.28
1433284_at	4921522E08Rik	2.28
1442018_at	Btg1	2.28
1415907_at	Ccnd3	2.29
1420572_at	Ms4a3	2.29
1421317_x_at	Myb	2.29
1422759_a_at	Xpo6	2.29
1425324_x_at	Ighm	2.29
1426763_at	Oaz2	2.29
1437132_x_at	Nedd9	2.29
1436530_at	LOC100504934; Wfdc17	2.29
1438495_at	Top1	2.29
1441467_at		2.29
1416248_at	Nadk	2.3
1425378_at	Herc1	2.3
1426405_at	Rnf11	2.3
1426832_at	Ddx26b	2.3
1455990_at	Kif23	2.3
1447392_s_at	Cpd	2.3
1453049_at	Svip	2.3
1453224_at	Zfand5	2.3
1457923_at		2.3
1458943_at		2.3
1418262_at	Syk	2.31
1419532_at	Il1r2	2.31
1420371_at	Sntb2	2.31
1421487_a_at	Nck1	2.31
1439017_x_at	Adipor1	2.31
1430577_at	Haus2	2.31
1439349_at	Sbno2	2.31
1440119_at	Sipa1l1	2.31
1454742_at	Rasgef1b	2.31
1419810_x_at	Arhgap9	2.32
1422341_s_at	Pla2g15	2.32
1434151_at	Mettl7a1	2.32
1448872_at	Reg3g	2.32
1436466_at	Khnyn	2.32
1438814_at	Herc4	2.32
1453624_at	Trim6	2.32
1417228_at	Capn1	2.33
1423484_at	Bicc1	2.33
1434547_at	Cpd	2.33
1449222_at	Ebi3	2.33
1451034_at	Zfp36l2	2.33
1460242_at	Cd55	2.33
1418762_at	Cd55	2.34
1420330_at	Clec4e	2.34
1421545_a_at	Syne1	2.34
1421960_at	Adcy3	2.34
1426603_at	Rnasel	2.34
1449491_at	Card10	2.34
1452387_a_at	Amotl2	2.34
1459894_at	Iqgap2	2.34
1428723_at	2310047M10Rik	2.34
1441915_s_at	Plin5	2.34
1443438_at		2.34
1417756_a_at	Lsp1	2.35
1417827_at	Ngly1	2.35
1420897_at	Snap23	2.35
1429352_at	Mocos	2.35
1448547_at	Rassf3	2.35
1449292_at	Rb1cc1	2.35
1446553_at		2.35
1456808_at		2.35
1459463_at		2.35
1460431_at	Gcnt1	2.35
1418815_at	Cdh2	2.36
1419905_s_at	Hpgd	2.36
1420196_s_at	LOC100862594; Tbc1d14	2.36
1425609_at	Ncf1	2.36
1425995_s_at	Wt1	2.36
1426576_at	Sgms1	2.36
1426687_at	Map3k3	2.36
1433832_at	Sun2	2.36
1452203_at	Nabp1	2.36
1429978_at	Amn1	2.36
1430521_s_at	Cpne8	2.36
1443584_at	Kansl1l	2.36
1458282_at		2.36
1417130_s_at	Angptl4	2.37
1427381_at	Irg1	2.37
1451651_at	Vsig4	2.37
1451659_at	Fgd4	2.37
1451738_at	Ogt	2.37
1433466_at	AI467606	2.37
1443777_at		2.37
1420831_at	Qsox1	2.38
1431231_at	Hist1h3f	2.38
1438653_x_at	Atxn10	2.38
1448354_at	G6pdx	2.38
1430403_at	Usp32	2.38
1440475_at	AW011738	2.38
1447272_s_at	Atp10a	2.38
1458683_at	Sirpb1a	2.38
1417341_a_at	Ppp1r2	2.39
1419088_at	Timp3	2.39
1422398_at	Hist1h1e	2.39
1422818_at	Nedd9	2.39
1422852_at	Cib2	2.39
1426085_a_at	Pxn	2.39
1427511_at	B2m	2.39
1427925_at	Stx17	2.39
1436589_x_at	Prkd2	2.39
1450698_at	Dusp2	2.39
1451927_a_at	Mapk14	2.39
1454858_x_at	Mettl7a1	2.39
1431840_at	Dennd1c	2.39
1434461_at	Zfp715	2.39
1442151_at	D230040A04Rik	2.39
1443208_at		2.39
1445627_at		2.39
1455773_at		2.39
1459707_at		2.39
1418424_at	Tnfaip6	2.4
1426894_s_at	Fam102a	2.4
1460208_at	Fbn1	2.4
1455337_at	Fgd4	2.4
1457240_at	Cdk9	2.4
1458038_at		2.4
1420331_at	Clec4e	2.41
1422992_s_at	Pik3cd	2.41
1439165_at	Gm20199	2.41
1415930_a_at	Map1lc3b	2.42
1416061_at	Tbc1d15	2.42
1418203_at	Pmaip1	2.42
1425747_at	Dock5	2.42
1427146_at	Carns1	2.42
1428872_at	Msl1	2.42
1452803_at	Glipr2	2.42
1428700_at	P2ry13	2.42
1429060_at	Malat1	2.42
1438311_at	2010002M12Rik	2.42
1442641_at		2.42
1442723_at		2.42
1460614_at	Mier3	2.42
1417602_at	Per2	2.43
1422308_a_at	Lgals7	2.43
1423106_at	Ube2b	2.43
1431716_at	Herc4	2.43
1452592_at	Mgst2	2.43
1455694_at	Nbeal2	2.43
1433571_at	Serinc5	2.43
1436789_at	Ccnjl	2.43
1442416_at	D930001B02	2.43
1445152_at		2.43
1449746_s_at	Glipr1	2.43
1453904_at	Ccdc146	2.43
1457515_at		2.43
1457851_at		2.43
1416060_at	Tbc1d15	2.44
1421947_at	Gng12	2.44
1427325_s_at	Akna	2.44
1433605_at	Inpp5a	2.44
1449936_at	8430419L09Rik	2.44
1428192_at	Kbtbd7	2.44
1434789_at	Depdc1b	2.44
1417894_at	Gpr97	2.45
1420772_a_at	Tsc22d3	2.45
1423843_at	Lrrc61	2.45
1451054_at	Orm1	2.45
1452202_at	Pde2a	2.45
1445882_at	Cd300lb	2.45
1445916_at		2.45
1455018_at	Lmtk2	2.45
1457472_at	Gigyf2	2.45
1457976_at	2010002M12Rik	2.45
1448993_at	Atg3	2.46
1460367_at	Hbp1	2.46
1437436_s_at	Grk6	2.46
1453153_at	Lins	2.46
1417458_s_at	Cks2	2.47
1420832_at	Qsox1	2.47
1421404_at	Il8	2.47
1450981_at	Cnn2	2.47
1434245_a_at	Cyb561a3	2.47
1443110_at	Gtf2e1	2.47
1446750_at	Impact	2.47
1447422_at		2.47
1419630_a_at	Trim11	2.48
1420898_at	Snap23	2.48
1427565_a_at	Abcc5	2.48
1450905_at	Plxnc1	2.48
1452250_a_at	Col6a2	2.48
1429765_at	Fam101b	2.48
1440051_at		2.48
1444958_at	C79017	2.48
1453583_at	Zzef1	2.48
1457189_at		2.48
1458194_at		2.48
1425436_x_at	Klra3; Klra9; LOC100862437	2.49
1438034_at	Rmdn1	2.49
1448306_at	Nfkbia	2.49
1428702_at	Ddx28	2.49
1435171_at	2810416G20Rik; LOC101056638	2.49
1435461_at	Magi3	2.49
1436499_at	Sgms1	2.49
1440842_at	C230085N15Rik	2.49
1423298_at	Add3	2.5
1449065_at	Acot1	2.5
1452532_x_at	Ceacam1	2.5
1433203_at	6030400A10Rik	2.5
1434684_at	Rin3	2.5
1438744_at	Asb7	2.5
1422140_at	Gm7609	2.51
1425503_at	Gcnt2	2.51
1427285_s_at	Malat1	2.51
1456388_at	Atp11a	2.51
1417814_at	Pla2g5	2.52
1422561_at	Adamts5	2.52
1425344_at	Narf	2.52
1427359_at	Jhdm1d	2.52
1427615_at	Itga4	2.52
1427932_s_at	1200003I10Rik; 1200015M12Rik; A130040M12Rik	2.52
1436212_at	Tmem71	2.52
1448182_a_at	Cd24a	2.52
1448684_at	Ppp1r2	2.52
1450513_at	Cd33	2.52
1451066_at	Mboat7	2.52
1430744_at	Napsa	2.52
1431235_at	Mir1949; Snhg4	2.52
1433722_at	Akap13	2.52
1446968_at		2.52
1417171_at	Itk	2.53
1421074_at	Cyp7b1	2.53
1421243_at	Rnf144a	2.53
1425797_a_at	Syk	2.53
1434333_a_at	Prkd2	2.53
1450476_at	Cnr2	2.53
1452058_a_at	Rnf11	2.53
1431018_at	1810013L24Rik	2.53
1444312_at	Slc22a15	2.53
1427630_x_at	Ceacam1	2.54
1449405_at	Tns1	2.54
1460344_at	Pbxip1	2.54
1445565_at	Hist1h2bc; Hist1h2be; Hist1h2bg	2.54
1421352_at	Tlr6	2.55
1423475_at	Cnnm2	2.55
1426806_at	Nabp1	2.55
1435382_at	Ndn	2.55
1435546_a_at	1810013L24Rik	2.55
1436159_at	Usp32	2.55
1421298_a_at	Hipk1	2.56
1449584_at	Dgkg	2.56
1450213_at	Pde7b	2.56
1451692_at	Tmco6	2.56
1438454_at	Pten	2.56
1439600_at		2.56
1440012_at		2.56
1441068_at	A130001G05Rik	2.56
1441219_at		2.56
1444298_at	Ipcef1	2.56
1457780_at	Stx11	2.56
1458668_at	Tpd52	2.56
1416704_at	Mapk14	2.57
1416927_at	Trp53inp1	2.57
1419119_at	Hcst	2.57
1435463_s_at	Myo1d	2.57
1435903_at	Cd300a	2.57
1449864_at	Il4	2.57
1436395_at	Card6	2.57
1442452_at	Stradb	2.57
1456686_at		2.57
1423297_at	Add3	2.58
1452393_at	Akna	2.58
1442074_at		2.58
1442461_at	Gfod1	2.58
1416401_at	Cd82	2.59
1450480_a_at	Grk6	2.59
1445099_at		2.59
1458279_at		2.59
1416252_at	Stk38	2.6
1418030_at	Slco3a1	2.6
1418325_at	Sephs2	2.6
1423543_at	Swap70	2.6
1428967_at	Igf1r	2.6
1459742_at		2.6
1415923_at	Ndn	2.61
1415929_at	Map1lc3b	2.61
1420695_at	Dach1	2.61
1426764_at	Oaz2	2.61
1448291_at	Mmp9	2.61
1452113_a_at	Rab23	2.61
1434316_at	Chsy1	2.61
1420384_at	Col4a3bp	2.62
1425155_x_at	Csf1	2.62
1426686_s_at	Map3k3	2.62
1450330_at	Il10	2.62
1453836_a_at	Mgll	2.62
1432511_s_at	Haus2	2.62
1440688_at	Arhgap26	2.62
1459266_at		2.62
1420981_a_at	Lmo4	2.63
1422868_s_at	Gda	2.63
1427957_at	Adtrp	2.63
1434496_at	Plk3	2.63
1451672_at	Grk6	2.63
1452385_at	Usp53	2.63
1431220_at	2810416G20Rik; LOC101056638	2.63
1441761_at	Sla	2.63
1446631_at	Gm14047	2.63
1457449_at		2.63
1458051_at	A230048O21Rik	2.63
1420372_at	Sntb2	2.64
1427692_a_at	Cask	2.64
1448010_at	A430104N18Rik; Mir142	2.64
1431377_at	Atxn10	2.64
1443624_at		2.64
1417066_at	Adck3	2.65
1418888_a_at	Msrb1	2.65
1424187_at	Ccdc80	2.65
1433589_at	Fam21	2.65
1456037_x_at	Preb	2.65
1428735_at	Cd69	2.65
1442710_at		2.65
1457656_s_at	C230085N15Rik	2.65
1423570_at	Abcg1	2.66
1438802_at	Foxp1	2.66
1449851_at	Per1	2.66
1439477_at	5430406J06Rik	2.66
1452935_at	Gm5918	2.66
1451021_a_at	Klf5	2.67
1429066_at	4930565B19Rik	2.67
1430057_s_at	Lrrc57	2.67
1438307_at	Hmgb2	2.67
1442998_at		2.67
1444399_at	Nabp1	2.67
1444788_x_at		2.67
1421834_at	Pip5k1b	2.68
1427074_at	Pcmtd2	2.69
1435313_at	Cd200r4	2.69
1443880_at	Zbtb39	2.69
1422526_at	Acsl1	2.7
1422760_at	Padi4	2.7
1436986_at	Sntb2	2.7
1438044_at	1700047M11Rik	2.7
1440654_at		2.7
1457117_at	Nfe2l2	2.7
1417015_at	Rassf3	2.71
1426041_a_at	Fgd4	2.71
1432027_a_at	LOC100862594; Tbc1d14	2.71
1418019_at	Cpd	2.71
1419208_at	Map3k8	2.72
1435602_at	Sephs2	2.72
1449335_at	Timp3	2.72
1450333_a_at	Gata2	2.72
1451079_at	Adpgk	2.72
1440208_at	Rac2	2.72
1442989_at		2.72
1457300_at	Aftph	2.72
1416034_at	Cd24a	2.73
1425215_at	Ffar2	2.73
1425216_at	Ffar2	2.73
1428873_a_at	Msl1	2.73
1437502_x_at	Cd24a	2.73
1441200_at	Klf3	2.73
1442629_at		2.73
1454286_at	1110004M10Rik	2.73
1455679_at	Nabp1	2.73
1458709_a_at	Atxn7l1	2.73
1422576_at	Atxn10	2.74
1434045_at	Cdkn1b	2.74
1459930_at		2.74
1441561_at	Fbxl3	2.74
1443906_at	Cd55	2.74
1444396_at	Trp53inp2	2.74
1455967_at	Sorbs1	2.74
1416221_at	Fstl1	2.75
1417332_at	Rfx2	2.75
1417613_at	Ier5	2.75
1422102_a_at	Stat5b	2.75
1453238_s_at	A130040M12Rik	2.75
1454881_s_at	Upk3b	2.75
1442339_at	Stfa2l1	2.75
1445229_at	Dgat1	2.75
1415899_at	Junb	2.76
1429351_at	Klhl24	2.76
1442331_at		2.76
1443240_at		2.76
1417741_at	Pygl	2.77
1418505_at	Nudt4	2.77
1426446_at	6430548M08Rik	2.77
1448595_a_at	Bex1	2.77
1450955_s_at	Sort1	2.77
1444056_at		2.77
1444766_at	Atxn7l1	2.77
1446152_at		2.77
1455667_at	Preb	2.77
1419526_at	Fgr	2.78
1423946_at	Pdlim2	2.78
1424155_at	Fabp4	2.78
1425281_a_at	Tsc22d3	2.78
1450788_at	Saa1	2.78
1431106_a_at	9530053H05Rik	2.78
1431296_at	Gpr15	2.78
1442749_at	Braf	2.78
1456223_at		2.78
1423140_at	Lipa	2.79
1436570_at	Pag1	2.79
1451446_at	Antxr1	2.79
1440033_at		2.79
1446528_at	Scyl2	2.79
1417483_at	Nfkbiz	2.8
1420896_at	Snap23	2.8
1425037_at	Fgd4	2.8
1439012_a_at	Dck	2.8
1452397_at	2810474O19Rik	2.8
1438981_at		2.8
1439123_at		2.8
1416504_at	Ulk1	2.81
1448914_a_at	Csf1	2.81
1449538_a_at	Gcnt1	2.81
1431993_a_at	Rnf38	2.81
1437865_at	Spata13	2.81
1444003_at	Neurl3	2.81
1446670_at		2.81
1417229_at	Capn1	2.82
1424927_at	Glipr1	2.82
1434150_a_at	Mettl7a1; Mettl7a2	2.82
1430623_s_at	Nabp1	2.82
1443247_at		2.82
1454693_at	Hdac4	2.82
1415829_at	Lbr	2.83
1421844_at	Il1rap	2.83
1460722_at	Soat2	2.83
1434980_at	Pik3r5	2.83
1438431_at	Abcd2	2.83
1457020_at		2.83
1417516_at	Ddit3	2.84
1428790_at	Nfam1	2.84
1437110_at	2810474O19Rik	2.84
1446303_at	Igf1r	2.84
1428585_at	Actn1	2.85
1450494_x_at	Ceacam1	2.85
1429960_at	4930438A08Rik	2.85
1430835_at	Ccdc125	2.85
1423686_a_at	Prr13	2.86
1425296_a_at	Rgs3	2.86
1438855_x_at	Tnfaip2	2.86
1428749_at	Dmxl2	2.86
1429767_at	2810013P06Rik	2.86
1445588_at	Ankrd44	2.86
1416855_at	Gas1	2.87
1450582_at	H2-Q5	2.87
1444472_at		2.87
1458690_at	2017-03-07	2.87
1415997_at	Txnip	2.88
1423025_a_at	Gm21949; Schip1	2.88
1453228_at	Stx11	2.88
1458110_at	D430030G11Rik	2.88
1418179_at	Atg3	2.89
1421843_at	Il1rap	2.89
1424567_at	Tspan2	2.89
1429315_at	Syt11	2.89
1434350_at	Csrnp1	2.89
1438200_at	Sulf1	2.89
1442056_at		2.89
1447242_at		2.89
1455114_at	Ccno	2.89
1420062_at		2.9
1434237_at	Upk3b	2.9
1453287_at	Ankrd33b	2.9
1440914_s_at	Aftph	2.9
1416613_at	Cyp1b1	2.91
1417065_at	Egr1	2.91
1419766_at	Sik1	2.91
1432143_a_at	Hbp1	2.91
1450332_s_at	Fmo5	2.91
1460282_at	Trem1	2.91
1444787_at		2.91
1445103_at		2.91
1416271_at	Perp	2.92
1453748_a_at	Kif23	2.92
1446127_at	Zeb1	2.92
1435679_at	Optn	2.93
1443057_at		2.93
1422638_s_at	Rassf5	2.94
1425868_at	Hist2h2bb	2.94
1426574_a_at	Add3	2.94
1456480_at	Fry	2.94
1457761_at	C79607	2.94
1457891_at	C230011H18Rik	2.94
1458380_at	Asxl1	2.94
1428492_at	Glipr2	2.95
1436758_at	Hdac4	2.95
1424893_at	Ndel1	2.96
1428838_a_at	Dck	2.96
1436487_x_at	Fbxw2	2.96
1445311_at	Akap13	2.96
1423452_at	Stk17b	2.97
1430522_a_at	Vamp5	2.97
1436524_at	4833438C02Rik	2.97
1418794_at	Cds2	2.98
1419132_at	Tlr2	2.98
1426575_at	Sgms1	2.98
1441558_at	D230044B12Rik	2.98
1444565_at	BB166591	2.98
1457239_at	Syk	2.98
1459715_at		2.98
1444036_at		2.99
1447491_at		2.99
1427334_s_at	2810474O19Rik	3
1443071_at	AI839979	3
1458980_at		3
1422123_s_at	Ceacam1; Ceacam2	3.01
1440463_at	5430414B19Rik	3.01
1443264_at	Ms4a2	3.01
1417707_at	N4bp2l1	3.02
1425067_at	Celsr3	3.02
1425139_at	Sesn2	3.02
1450435_at	L1cam	3.02
1435829_at	Zmat1	3.02
1440014_at		3.02
1444337_at		3.02
1455081_at	Txnl4b	3.02
1416891_at	Numb	3.03
1422637_at	Rassf5	3.03
1460521_a_at	Nabp1	3.03
1420015_s_at	Ppt1	3.03
1443526_at		3.03
1445008_at		3.03
1433661_at	Nlrx1	3.04
1450244_a_at	Map4k2	3.04
1430177_at	Ube2b	3.04
1424250_a_at	Arhgef3	3.05
1428038_at	Gm568	3.05
1429672_at	5830407E08Rik	3.05
1445695_at		3.05
1424032_at	Hvcn1	3.07
1450411_at	Fam122a	3.07
1440573_at	Gm2590	3.07
1425383_a_at	Pbx1	3.08
1427438_at	Pip4k2b	3.08
1460271_at	Trem3	3.08
1435198_at	Gm5817	3.08
1436293_x_at	Ildr2	3.08
1440330_at	Hist1h2bc; Hist1h2be; Hist1h2bg	3.08
1456893_at		3.08
1449107_at	Nudt4	3.09
1455493_at	Syne1	3.09
1429067_at	Capns2	3.09
1429673_at	5830407E08Rik	3.09
1435761_at	BC100530; Stfa1	3.09
1442556_at		3.09
1418020_s_at	Cpd	3.11
1419884_at		3.11
1427982_s_at	Syne2	3.11
1442025_a_at		3.11
1447286_at		3.11
1448259_at	Fstl1	3.12
1453181_x_at	Plscr1	3.12
1460239_at	Tspan13	3.12
1442804_at	Fgr	3.12
1447174_at		3.12
1416442_at	Ier2	3.13
1440865_at	Ifitm6	3.13
1442083_at	Rsrc2	3.13
1456403_at	Pag1	3.13
1417840_at	Cep19	3.14
1449330_at	Pdzd3	3.14
1437361_at	Gm11545	3.14
1439930_at		3.14
1444152_at	Celf2	3.14
1448864_at	Snrk	3.15
1442130_at	Hsh2d	3.15
1437302_at	Adrb2	3.16
1451282_at	Arap3	3.16
1455684_at	Map3k9	3.16
1419768_at	Cd22	3.17
1435077_at	Asxl1	3.17
1449435_at	B4galt3	3.17
1444090_at	Pram1	3.17
1457404_at	Nfkbiz	3.17
1459638_at		3.17
1416130_at	Prnp	3.18
1418643_at	Tspan13	3.18
1418989_at	Ctse	3.18
1422327_s_at	G6pd2; G6pdx	3.18
1428143_a_at	Pnpla2	3.18
1429588_at	2810474O19Rik	3.19
1447504_at		3.19
1425895_a_at	Id1	3.2
1452463_x_at	Igkv8-30	3.2
1429314_at	Syt11	3.2
1433699_at	Tnfaip3	3.2
1434833_at	Map4k2	3.2
1457512_at		3.2
1419756_at	Dgkg	3.21
1430165_at	Stk17b	3.21
1435010_at	Asb7	3.21
1458586_at		3.21
1423363_at	Sort1	3.22
1430183_at	4833414E09Rik	3.22
1427912_at	Cbr3	3.23
1436618_at	Sfxn5	3.23
1426701_at	Fam160a2	3.24
1443467_at	Dock11	3.24
1429527_a_at	Plscr1	3.25
1451132_at	Pbxip1	3.25
1435928_at	6430548M08Rik	3.25
1438664_at	Prkar2b	3.25
1447421_at		3.25
1441962_at	Alox5	3.26
1453457_at	Sri	3.26
1438824_at	Slc20a1	3.27
1436368_at	Slc16a10	3.27
1438519_at	Klhl24	3.27
1444088_at		3.27
1417023_a_at	Fabp4	3.28
1448856_a_at	Msra	3.28
1430185_at	Akap13	3.28
1424194_at	Rcsd1	3.29
1444197_at	Rinl	3.29
1418295_s_at	Dgat1	3.3
1425538_x_at	Ceacam1	3.3
1460220_a_at	Csf1	3.3
1416273_at	Tnfaip2	3.31
1443163_at	Slc39a2	3.31
1454646_at	Tcp11l2	3.31
1455104_at	Mxd1	3.31
1457376_at		3.31
1417273_at	Pdk4	3.32
1450997_at	Stk17b	3.32
1447116_at		3.32
1451978_at	Loxl1	3.33
1451263_a_at	Fabp4	3.34
1437072_at	Arhgap25	3.34
1418632_at	Ube2h	3.35
1434674_at	Lyst	3.35
1458263_at		3.35
1451793_at	Klhl24	3.36
1417969_at	Fbxo31	3.38
1438559_x_at	Slc44a2	3.38
1421963_a_at	Cdc25b	3.39
1460555_at	Fam65b	3.39
1416250_at	Btg2	3.4
1418631_at	Ube2h	3.4
1430612_at	1810033B17Rik	3.4
1444515_at		3.4
1450009_at	Ltf	3.41
1456464_x_at		3.41
1438821_at		3.41
1446425_at	Efcab14	3.41
1417240_at	Zyx	3.42
1418018_at	Cpd	3.42
1419691_at	Camp	3.42
1451733_at	Gcnt2	3.42
1459601_at	Sik1	3.42
1421384_at	Lyst	3.43
1430460_at	Fam188a	3.43
1441141_at		3.43
1445271_at	Trim12c	3.43
1457175_at		3.43
1431100_at	Rinl	3.44
1441370_at		3.44
1459961_a_at	Stat3	3.44
1418627_at	Gclm	3.45
1419124_at	Mfsd6	3.45
1421415_s_at	Gcnt2	3.45
1423176_at	Tob1	3.45
1426063_a_at	Gem	3.45
1426258_at	Sorl1	3.45
1426442_at	Gpm6a	3.45
1435571_at	Mpzl3	3.45
1434477_at	Heca	3.46
1442945_at	2010109K09Rik	3.46
1421800_at	Phxr1	3.47
1453837_at	Fam65b	3.47
1434025_at		3.48
1452418_at	Gm20186	3.48
1426440_at	Dhrs7	3.5
1450389_s_at	Pip5k1b	3.5
1428791_at	Ube2h	3.5
1435927_at	Dennd3	3.51
1447914_x_at	Prr5l	3.51
1425919_at	Ndufa12	3.52
1447706_at		3.52
1415900_a_at	Kit	3.53
1436491_at	Gm11346	3.53
1425668_a_at	St3gal4	3.54
1448233_at	Prnp	3.54
1449273_at	Cyfip2	3.54
1460251_at	Fas	3.54
1433743_at	Dach1	3.54
1433968_a_at	Megf9	3.54
1438660_at	Gcnt2	3.54
1439153_at	Rnf144b	3.54
1419431_at	Ereg	3.55
1435169_at	Crebrf	3.55
1439283_at	Osbpl9	3.55
1444992_at	AI120166	3.55
1446397_at		3.55
1456475_s_at	Prkar2b	3.55
1419075_s_at	Saa1	3.56
1427711_a_at	Ceacam1	3.56
1427747_a_at	Lcn2	3.56
1446114_at		3.56
1419033_at	2610018G03Rik	3.57
1419219_at	Cyp4f18	3.57
1453674_at	Gcnt2	3.57
1458525_at		3.57
1423110_at	Col1a2	3.58
1449252_at	Fam110c	3.58
1429766_at	2810013P06Rik	3.58
1415886_at	Sh2d3c	3.59
1441115_at	D18Ertd232e	3.59
1441229_at	D230019N24Rik	3.59
1453782_at	Ankrd33b	3.59
1449840_at	Sntb2	3.6
1436968_x_at	Klhl24	3.6
1458202_at	Fam65b	3.6
1443928_at	Cytip	3.61
1425714_a_at	Nfam1	3.62
1439997_at	Synj1	3.62
1449127_at	Selplg	3.63
1436080_at	AW011738	3.64
1439938_at	Stk38	3.64
1442088_at	9230111E07Rik	3.64
1458933_at	Slc22a15	3.64
1418926_at	Zeb1	3.66
1452832_s_at	Cds2	3.66
1460510_a_at	Coq10b	3.66
1439667_at	Gm17455	3.67
1439535_at		3.68
1439837_at	Gigyf2	3.68
1440966_at	2017-03-07	3.68
1443340_at	Micu1	3.69
1435363_at	Plekhg1	3.7
1442409_at	D9Wsu90e	3.7
1455518_at	Zdhhc18	3.7
1442079_at	Sgms1	3.71
1428487_s_at	Coq10b	3.72
1420704_at	Csf2ra	3.73
1425454_a_at	Il12a	3.73
1425701_a_at	Rgs3	3.73
1425826_a_at	Sorbs1	3.73
1427770_a_at	Slc2a3	3.73
1450826_a_at	Saa3	3.74
1435996_at	Card11	3.74
1441395_at	AU021933	3.74
1436074_at	Nfkbid	3.75
1440651_at		3.75
1442427_at		3.75
1421291_at	Il18rap	3.76
1419748_at	Abcd2	3.77
1421775_at	Fcer1a	3.77
1424012_at	Ttc30a1	3.77
1439238_at	Sun2	3.78
1440492_at		3.78
1416645_a_at	Afp	3.79
1430439_at	Mctp1	3.79
1444599_at	Herc4	3.79
1428347_at	Cyfip2	3.8
1419700_a_at	Prom1	3.81
1450639_at	Gm14085; Slc28a2	3.82
1443983_at		3.82
1453003_at	Sorl1	3.82
1456868_at		3.82
1429963_at	Mapk6	3.84
1426624_a_at	Ypel3	3.85
1431688_at	LOC73899	3.85
1420558_at	Selp	3.86
1433932_x_at	R3hdm4	3.86
1456545_at	Il18rap	3.87
1417702_a_at	Hnmt	3.88
1419481_at	Sell	3.88
1439857_at		3.88
1442087_at	H3f3a	3.88
1440977_at		3.89
1452065_at	Vstm2a	3.9
1425678_a_at	Snrk	3.91
1460598_at	Ifnlr1	3.91
1419497_at	Cdkn1b	3.93
1450971_at	Gadd45b	3.93
1425062_at	Fcrl1	3.95
1419032_at	2610018G03Rik	3.96
1418050_at	Gpld1	3.97
1421818_at	Bcl6	3.98
1437052_s_at	Slc2a3	3.99
1440311_at	Sorbs1	3.99
1441164_at		3.99
1430826_s_at	Gcnt2	4
1448730_at	Cpa3	4
1443673_x_at		4
1425404_a_at	Tmem110	4.02
1442529_at		4.02
1430594_at	Rab11fip1	4.02
1424464_s_at	Mfsd6	4.03
1448700_at	G0s2	4.03
1451361_a_at	Pnpla7	4.03
1416249_at	Nadk	4.04
1417000_at	Abtb1	4.04
1427138_at	Ccdc88c	4.04
1418553_at	Arhgef18	4.05
1448481_at	Neu1	4.05
1448550_at	Lbp	4.05
1419082_at	Serpinb2	4.06
1449079_s_at	St3gal6	4.06
1453595_at	2900064B18Rik	4.09
1437752_at	Lin28a	4.11
1439098_at	E230013L22Rik	4.11
1437776_at	Tmcc1	4.12
1444355_at	Atp8a1	4.12
1444459_at		4.12
1443414_at	C78513	4.13
1448728_a_at	Nfkbiz	4.13
1450829_at	Tnfaip3	4.13
1435085_at	Crebl2	4.14
1418770_at	Cd2	4.15
1421456_at	P2ry1	4.15
1430311_at	Marcks	4.16
1450381_a_at	Bcl6	4.18
1419480_at	Sell	4.19
1433931_at	R3hdm4	4.19
1434015_at	Slc2a6	4.2
1443630_at		4.2
1424609_a_at	Cwc22; Gm4354; Xdh	4.21
1436737_a_at	Sorbs1	4.21
1424607_a_at	Gm4354	4.23
1457824_at	Plscr1	4.24
1416612_at	Cyp1b1	4.25
1417391_a_at	Il16	4.26
1449991_at	Cd244	4.26
1422532_at	Xpc	4.27
1430769_s_at	Fam122a	4.27
1450363_at	Asb7	4.27
1457532_at		4.27
1424305_at	Igj	4.29
1425145_at	Il1rl1	4.29
1425285_a_at	Rab27a	4.29
1417804_at	Rasgrp2	4.3
1449519_at	Gadd45a	4.3
1441740_at		4.3
1422002_at	Mxd1	4.31
1430404_at	LOC75771	4.31
1439343_at		4.31
1457579_at	D11Ertd717e	4.31
1416253_at	Cdkn2d	4.32
1456164_at	AW011738	4.32
1448323_a_at	Bgn	4.33
1422437_at	Col5a2	4.34
1429909_at	Prr5l	4.34
1454397_at	4632418H02Rik	4.35
1419206_at	Cd37	4.38
1421924_at	Slc2a3	4.38
1427482_a_at	Car8	4.38
1424463_at	Mfsd6	4.39
1426120_a_at	Cd244; LOC677008	4.39
1433801_at	9930012K11Rik	4.39
1440266_at	5830428M24Rik	4.41
1440954_at		4.42
1446525_at		4.46
1454311_at		4.46
1419971_s_at	Slc35a5	4.47
1431394_a_at	Lrrk2	4.5
1443908_at	Gm19696	4.5
1446505_at	Cd84	4.5
1430527_a_at	Rnf167	4.51
1440037_at	Pbx1	4.52
1451546_s_at	Tmem40	4.53
1431167_at	Dgkg	4.53
1417933_at	Igfbp6	4.54
1418722_at	Ngp	4.55
1423362_at	Sort1	4.56
1429123_at	Rab27a	4.56
1440273_at	Gm20033	4.56
1434830_at	Mxd1	4.59
1442445_at	2610027H17Rik	4.59
1420715_a_at	Pparg	4.6
1419607_at	Tnf	4.62
1422678_at	Dgat2	4.62
1457839_at		4.62
1458718_at	Tmem156	4.62
1453839_a_at	Pi16	4.64
1454713_s_at	Hdc	4.65
1422677_at	Dgat2	4.66
1449773_s_at	Gadd45b	4.66
1459857_at	Usp32	4.67
1433532_a_at	Mbp	4.7
1455747_at	Ggt5	4.71
1439304_at	B230216N24Rik	4.72
1417946_at	Abhd3	4.75
1424123_at	Mfsd7c	4.75
1450757_at	Cdh11	4.77
1419060_at	Gzmb	4.78
1443136_at	LOC432459	4.78
1450298_at	Tnfsf14	4.79
1453585_at	1600010M07Rik	4.8
1436933_at		4.81
1448871_at	Mapk13	4.82
1416649_at	Ambp	4.83
1419833_s_at	Arap3	4.83
1423457_at	Slc35a5	4.83
1455898_x_at	Slc2a3	4.83
1422828_at	Cd3d	4.86
1440629_at	Etf1	4.87
1460458_at	Crispld2	4.87
1441917_s_at	Tmem40	4.9
1419764_at	Chi3l3	4.91
1449856_at	Rgs18	4.91
1449585_at	Il1rap	4.92
1444796_at	C76876	4.92
1428471_at	Sorbs1	4.93
1434645_at	C530008M17Rik	4.93
1460390_at	Sorl1	4.95
1436329_at	Egr3	4.97
1454824_s_at	Mtus1	4.99
1429639_at	Gpcpd1	5
1440615_at	Dusp16	5.01
1418216_at	Ggt5	5.02
1457707_at	Mctp2	5.02
1425223_at	Birc3	5.03
1430640_a_at	Prkar2b	5.03
1439087_a_at	Pik3ip1	5.03
1449078_at	St3gal6	5.06
1454051_at	Amer2	5.06
1424698_s_at	Gca	5.07
1425736_at	Cd37	5.11
1429144_at	Gpcpd1	5.11
1450808_at	Fpr1	5.11
1442212_at	Cpd	5.14
1438055_at	Rarres1	5.15
1451451_at	Gca	5.16
1420764_at	Scrg1	5.17
1438971_x_at	Ube2h	5.17
1421951_at	Lhx1	5.18
1440370_at	Abca13	5.19
1428989_at	0710001D07Rik	5.23
1442190_at	Gm11342	5.26
1452864_at	Med12l	5.27
1447096_at		5.3
1451796_s_at	Hdc	5.31
1416405_at	Bgn	5.32
1426785_s_at	Mgll	5.34
1429764_at	Fam101b	5.34
1455353_at	Tmcc1	5.36
1426514_at	Chst15	5.37
1427352_at	Krt79	5.37
1452834_at	Prr5l	5.38
1449328_at	Ly75	5.43
1447227_at		5.44
1420398_at	Rgs18	5.45
1443689_at		5.48
1452001_at	Nfe2	5.49
1421588_at	Tnfsf14	5.5
1431010_a_at	Rdh12	5.51
1437245_at	Tmem154	5.51
1452092_at	Chst15	5.52
1453244_at	5830416P10Rik	5.52
1428043_a_at	Cmah	5.53
1422642_at	Cdc42ep3	5.55
1428332_at	Pik3ip1	5.55
1439808_at	Ipcef1	5.56
1443602_at		5.57
1434359_at	Fam65b	5.58
1419681_a_at	Prok2	5.59
1419769_at	Cd22	5.59
1424420_at	Ccpg1	5.61
1445338_at		5.65
1417556_at	Fabp1	5.67
1418806_at	Csf3r	5.68
1423233_at	Cebpd	5.68
1425284_a_at	Rab27a	5.7
1438995_at		5.74
1446715_at	Abca13	5.74
1437136_at		5.78
1430314_at	Noxred1	5.79
1424256_at	Rdh12	5.89
1423323_at	Tacstd2	5.93
1420127_s_at	Ccpg1	5.96
1453321_at	Fndc1	5.99
1448881_at	Hp	6.02
1450391_a_at	Mgll	6.02
1418094_s_at	Car4	6.03
1438805_at	Ccnd3	6.06
1455176_a_at	Syt11	6.11
1448816_at	Ptgis	6.13
1445870_at		6.14
1419135_at	Ltb	6.18
1448136_at	Enpp2	6.18
1457108_at		6.2
1448804_at	Cyp11a1	6.26
1449366_at	Mmp8	6.27
1415960_at	Mpo	6.31
1424608_a_at	Bzw2; Gm4354; Gm5589	6.31
1447407_at	Arap3	6.31
1450990_at	Gpc3	6.34
1437056_x_at	Crispld2	6.38
1419534_at	Olr1	6.39
1448949_at	Car4	6.43
1437953_at	Gpcpd1	6.46
1439685_at		6.5
1457438_at	Gm11827	6.56
1458701_at	Gpcpd1	6.59
1422573_at	Ampd3	6.62
1450700_at	Cdc42ep3	6.64
1434484_at	1100001G20Rik	6.7
1450428_at	Lhx1	6.7
1425958_at	Il1f9	6.71
1452260_at	Cidec	6.73
1449906_at	Selp	6.77
1434758_at	Crispld2	6.77
1436501_at	Mtus1	6.77
1419709_at	Stfa3	6.87
1424041_s_at	C1s	6.87
1450857_a_at	Col1a2	6.87
1424966_at	Tmem40	6.94
1446558_at	Dennd4a	6.97
1437584_at		7.05
1421628_at	Il18r1	7.12
1452732_at	Asprv1	7.14
1429399_at	Rnf125	7.15
1451858_at	Mrgpra2a; Mrgpra2b	7.2
1454850_at	Tbc1d10c	7.2
1456603_at	Fam101b	7.27
1456741_s_at	Gpm6a	7.27
1450344_a_at	Ptger3	7.3
1416625_at	Serping1	7.31
1448301_s_at	Serpinb1a	7.35
1452922_at	Ppp1r3d	7.36
1452514_a_at	Kit	7.38
1419594_at	Ctsg	7.42
1441975_at	Acpp	7.46
1443897_at	Ddit3	7.46
1427455_x_at	Igk-V28; Igkc; Igkj1; Igkv4-53; Igkv6-23; Igkv8-30	7.5
1436502_at	Mtus1	7.56
1448859_at	Cxcl13	7.58
1418949_at	Gdf15	7.6
1434049_at	Entpd3	7.66
1427883_a_at	Col3a1	7.7
1437060_at	Olfm4	7.7
1427884_at	Col3a1	7.71
1453239_a_at	Ankrd22	7.71
1451952_at	Prok2	7.75
1440173_x_at	Selp	7.78
1435513_at	Htr2c	7.81
1417290_at	Lrg1	7.82
1426526_s_at	Ovgp1	7.83
1455197_at	Rnd1	7.94
1416926_at	Trp53inp1	8.16
1427660_x_at	Igk-V28; Igkc; Igkj1; Igkv4-53; Igkv6-23; Igkv8-30	8.16
1449264_at	Syt11	8.18
1457549_at		8.34
1440443_at	E030016H06Rik	8.35
1416318_at	Serpinb1a	8.5
1425451_s_at	Chi3l3; Chi3l4	8.51
1436039_at	Cmah	8.52
1424509_at	Cd177	8.69
1427201_at	Mustn1	8.75
1448485_at	Ggt1	8.76
1421734_at	Cxcr2	8.83
1426176_a_at	Prok2	8.84
1450784_at	Reck	8.84
1444122_at	Sycp2	8.94
1417061_at	Slc40a1	9.15
1448792_a_at	Cyp2f2	9.3
1449193_at	Cd5l	9.39
1421214_at	Cmah	9.52
1449184_at	Pglyrp1	9.53
1449368_at	Dcn	9.56
1434848_at		9.59
1448566_at	Slc40a1	9.76
1440897_at	Gm17619	9.77
1423933_a_at	1600029D21Rik	9.85
1417903_at	Dfna5	9.94
1419699_at	Scgb3a1	10.06
1416007_at	Satb1	10.19
1460197_a_at	Steap4	10.2
1424186_at	Ccdc80	10.24
1421262_at	Lipg	10.27
1451537_at	Chi3l1	10.4
1418403_at	Adam19	10.47
1416008_at	Satb1	10.61
1425218_a_at	Scgb3a2	10.65
1446567_at		10.78
1454254_s_at	1600029D21Rik	10.78
1435084_at	C730049O14Rik	10.83
1425888_at	Klra17	11.41
1447502_at		11.5
1452417_x_at	Igk-V28; Igkc; Igkj1; Igkv4-53; Igkv6-23; Igkv8-30	11.73
1429642_at	Zfand4	11.8
1456777_at	Mgam	11.91
1448573_a_at	Ceacam10	12.05
1425829_a_at	Steap4	12.28
1438404_at	Rnf144a	12.48
1417074_at	Ceacam10	12.51
1437870_at	Slco4c1	12.67
1415904_at	Lpl	13.1
1449824_at	Prg4	13.66
1418402_at	Adam19	14.37
1450188_s_at	Lipg	14.64
1416468_at	Aldh1a1	14.91
1448764_a_at	Fabp1	14.97
1431056_a_at	Lpl	15.97
1449965_at	Mcpt8	16.08
1422084_at	Bmx	17.03
1440921_at	Nlrp12	17.12
1419063_at	Ugt8a	17.89
1450652_at	Ctsk	19.05
1448303_at	Gpnmb	19.15
1424975_at	Siglec5	20.32
1444176_at	Atp6v0d2	20.91
1434798_at	Atp6v0d2	22.29
1449846_at	Ear12; Ear2; Ear3	22.92
1417851_at	Cxcl13	23.03
1422873_at	Prg2	24.89
1422412_x_at	Ear3	25.42
1460616_at	LOC101056347; Slco4c1	26.77
1422411_s_at	Ear1; Ear12; Ear2; Ear3; LOC101056653	27.4
1424451_at	Acaa1b	31.05
1421802_at	Ear1; LOC101056653	39.37
1420347_at	Bpifa1	41.98
1452543_a_at	Bpifb1; Scgb1a1	248.23
