# Supplementary material for: Macrophage-secreted interleukin-35 regulates cancer cell plasticity to facilitate metastatic colonization
Source: Nat Commun. 2018 Sep 14;9:3763. doi: 10.1038/s41467-018-06268-0 (PMC6138674; doi:10.1038/s41467-018-06268-0)
Supplement: Supplementary file 7 — Supplementary Data 5 [file 41467_2018_6268_MOESM7_ESM.xlsx]

## Sheet: 1
Supplementary Data 5 Information of RT-qPCR and qChIP primers used in this study
Primers for q-PCR
Gene name		Sequence 5’-3’	Gene name			Sequence 5’-3’
TNFA	F	TCAGCCTCTTCTCCTTCCTG	IL6		F	GTCAGGGGTGGTTATTGCAT
	R	GCCAGAGGGCTGATTAGAGA			R	AGTGAGGAACAAGCCAGAGC
IL1B	F	AAGCCCTTGCTGTAGTGGTG	IL10		F	TCAAACTCACTCATGGCTTTGT
	R	GAAGCTGATGGCCCTAAACA			R	GCTGTCATCGATTTCTTCCC
CD163	F	TGAGCCACACTGAAAAGGAA	CCL18		F	GTGGAATCTGCCAGGAGGTA
	R	GGTGAATTTCTGCTCCATTCA			R	TCCTTGTCCTCGTCTGCAC
INFG	F	CGAGATGACTTCGAAAAGCTG	MRC1		F	CAGCGCTTGTGATCTTCATT
	R	TCAGCCATCACTTGGATGAG			R	TACCCCTGCTCCTGGTTTTT
CDH1	F	GACCGGTGCAATCTTCAAA	CDH2		F	CCACCTTAAAATCTGCAGGC
	R	TTGACGCCGAGAGCTACAC			R	GTGCATGAAGGACAGCCTCT
STAT1	F	AGGAAGACCCAATCCAGATGT	STAT2		F	ATTCTGCAGCATTTCCCACT
	R	TGAATATTCCCCGACTGAGC			R	GCTCATACTAGGGACGGGAAG
STAT3	F	CCTCTGCCGGAGAAACAG	STAT4		F	CACAGCTACATGCATTGGATT
	R	CTGCTCCAGGTACCGTGTGT			R	CGTGTTTCCAAAGAGAAAAACC
STAT6	F	ACTTTTTCTGGGGGCATCTT	IL12A		F	TTCACCACTCCCAAAACCTGC
	R	AGAAGACAGCAGAGGGGTTG			R	GAGGCCAGGCAACTCCCATTAG
EBI3	F	CAGCTTCGTGCCTTTCATAA	IL12RB2		F	AGACCTCAGTGGTGTAGCAGAG
	R	CTCCCACTGCACCTGTAGC			R	TGATGACCAGCGGTTCAGGATC
IL18	F	CAGCCATACCTCTAGGCTGGC	ANGPTL4		F	GCTGCATGCGTTGCCTC
	R	ATGGCTGCTGAACCAGTAGAAG			R	CCCTTGGTCCACGCCTCTA
mNos2	F	GTCGATGTCACATGCAGCTT	mTnfa		F	GGTCTGGGCCATAGAACTGA
	R	GAAGAAAACCCCTTGTGCTG			R	CAGCCTCTTCTCATTCCTGC
mIl-15	F	CTGCCATCCATCCAGAACTC	mCxcl9		F	TAGGCAGGTTTGATCTCCGT
	R	AGCACTGCCTCTTCATGGTC			R	CGATCCACTACAAATCCCTCA
mCxcl10	F	CCTATGGCCCTCATTCTCAC	mArginas1		F	TTTTTCCAGCAGACCAGCTT
	R	CTCATCCTGCTGGGTCTGAG			R	AGAGATTATCGGAGCGCCTT
mMRC1	F	GTGGATTGTCTTGTGGAGCA	mIl-10		F	AGACACCTTGGTCTTGGAGC
	R	TTGTGGTGAGCTGAAAGGTG			R	TTTGAATTCCCTGGGTGAGA
mYm1	F	TTTCTCCAGTGTAGCCATCCTT	mCcl17		F	ACCAGCTCACCAACTTCCTG
	R	AGGAGCAGGAATCATTGACG			R	TGCTTCTGGGGACTTTTCTG
mIl-12a	F	TCTCCCACAGGAGGTTTCTG	mEbi3		F	AGCGGAGTCGGTACTTGAGA
	R	ACAGAGTTCCAGGCCATCAA			R	TCCTAGCCTTTGTGGCTGAG
mIl12rb2	F	TGTGGGGTGGAGATCTCAGT	m18S		F	GCAATTATTCCCCATGAACG
	R	TCTCCTTCCTGGACACATGA			R	GGCCTCACTAAACCATCCAA
18S	F	GACCAGAGCGAAAGCAT	mActb		F	ATGGAGGGGAATACAGCCC
	R	TCGGAACTACGACGGTATC			R	TTCTTTGCAGCTCCTTCGTT
Primers for ChIP
Gene name		Sequence (5’-3’)
GATA3	F	CTGATCAATTTAACGCGCACGT
	R	TCCTGCCAATTCATTCGGGT
Gata3 distal promoter	F	TCCCTTGACTGCTTCTAGTTC
	R	GCTGTCTAATCCAGGCATAGA
Gata3 proximal promoter	F	CACATAGCCCCTAAGCTGAT
	R	CGGGCTCAGTAGATTATTCC
Gata3 exon 1b	F	CTGGCGCCGTCTTGATAGTT
	R	GGTCAGATTGCGTAGCTCTCTATGT
