# Supplementary material for: Macrophage-secreted interleukin-35 regulates cancer cell plasticity to facilitate metastatic colonization
Source: Nat Commun. 2018 Sep 14;9:3763. doi: 10.1038/s41467-018-06268-0 (PMC6138674; doi:10.1038/s41467-018-06268-0)
Supplement: Supplementary file 8 — Supplementary Data 6 [file 41467_2018_6268_MOESM8_ESM.xlsx]

## Sheet: 工作表1
Supplementary Data 6 Information of antibodies used in this study
Antibodies used in this study
Protein	Application	cat. no.	clone no.	Origin	Incorporation	Using antibody for the species	Dilution
F4/80	IHC	14-4801	BM8	rat mAb	Thermo Fisher Scientific Inc. (Waltham, MA)	Mouse	200-Fold
Arginase 1	IHC	Sc-20150	-	rabbit pAb	Santa Cruz Biotechnology Inc. (Dallas, TX)	Mouse	200-Fold
iNOS	IHC	ab15323	-	rabbit p	Abcam Plc. (Cambridge, UK)	Mouse	200-Fold
GFP	IHC	#2956	-	rabbit mAb	Cell Signaling Technology, Inc. (Danvers, MA)	GFP-labed cells	200-Fold
GATA3	WB, IHC	#5852	-	rabbit mAb	Cell Signaling Technology, Inc. (Danvers, MA)	Human and mouse	WB:1000-Fold; IHC:500-Fold
IL12RB2	IHC	ab198833	-	rabbit pAb	Abcam Plc. (Cambridge, UK)	Human	500-Fold
CD68	IF, IHC	M0876	PG-M1	mouse mAb	Dako (Santa Clara, CA)	Human and mouse	200-Fold
CD86	IHC	ab53004	EP1158Y	rabbit mAb	Abcam Plc. (Cambridge, UK)	Human	500-Fold
N-cadherin	WB, IF	610921	32/N-Cadherin	mouse mAb	BD Transduction LaboratoriesTM (Franklin Lakes, NJ)	Human and mouse	WB:1000-Fold; IHC:200-Fold
E-cadherin	WB, IF, IHC	#3195	-	rabbit pAb	Cell Signaling Technology, Inc. (Danvers, MA)	Human and mouse	WB:1000-Fold; IF&IHC:200-Fold
E-cadherin	WB	#14472	-	mouse pAb	Cell Signaling Technology, Inc. (Danvers, MA)	Human and mouse	1000-Fold
Vimentin	WB, IF, IHC	V6630	V9	mouse mAb	Sigma-Aldrich (St. Louis, MO)	Human and mouse	WB:1000-Fold; IF&IHC:200-Fold
STAT6	WB, IHC, PLA, ChIP	Sc-621	S-20	rabbit pAb	Santa Cruz Biotechnology Inc. (Dallas, TX)	Human and mouse	WB:1000-Fold; IHC&PLA:100-Fold
p-Tyr	PLA	Sc-508	-	mouse mAb	Santa Cruz Biotechnology Inc. (Dallas, TX)	Human	100-Fold
Il-35	IF, neutralization	MAB-200-IL3522	V1.4C4.22	mouse mAb	Shenandoah Biotechnology, Inc. (Warwick, PA)	Mouse	IF:200-Fold
IL12RB2	WB, IF, FC, IHC	GTX103166	-	rabbit pAb	GeneTex Inc. (Irvine, CA)	Human and mouse	WB:1000-Fold; IF&IHC:500-Fold
γ-catenin	WB	610253	15/γ-Catenin	mouse mAb	BD Transduction LaboratoriesTM (Franklin Lakes, NJ)	Human and mouse	1000-Fold
JAK2	WB	Sc-278	-	rabbit pAb	Santa Cruz Biotechnology Inc. (Dallas, TX)	Human	1000-Fold
JAK2 Tyr1007/1008	WB	sc-16566	-	rabbit pAb	Santa Cruz Biotechnology Inc. (Dallas, TX)	Human	1000-Fold
STAT6 Tyr641	WB	Sc-11762	-	rabbit pAb	Santa Cruz Biotechnology Inc. (Dallas, TX)	Human	1000-Fold
Ebi3 subunit	WB	MAB18341	# 355022	rat mAb	R&D Systems, Inc. (Minneapolis, MN)	Mouse	1000-Fold
Il12a	WB	MAB1570	# 27537	mouse mAb	R&D Systems, Inc. (Minneapolis, MN)	Mouse	1000-Fold
β-actin	WB	MAB1501	C4	mouse mAb	Chemicon International Inc. (Temecula, CA)	Human and mouse	5000-Fold
GAPDH	WB	#5174	-	rabbit mAb	Cell Signaling Technology, Inc. (Danvers, MA)	Human and mouse	5000-Fold
IL-6	neutralization	MAB2061	# 1936	mouse mAb	R&D Systems, Inc. (Minneapolis, MN)	Human	1000-Fold
IL-1β	neutralization	MAB201	# 8516	mouse mAb	R&D Systems, Inc. (Minneapolis, MN)	Human	1000-Fold
TNF-α	neutralization	#3707	-	rabbit pAb	Cell Signaling Technology, Inc. (Danvers, MA)	Human	1000-Fold
CSF-1R	neutralization	135504	AFS98	rat	BioLegend, Inc. (San Diego, CA)	Mouse	In methods
CD45	FC	103114	30-F11	rat	BioLegend, Inc. (San Diego, CA)	Mouse	200-Fold
CD11b-PE	FC	130-091-240	M1/70.15.11.5	rat	Miltenyi Biotec GmbH (Teterow, Germany)	Mouse	200-Fold
F4/80-APC	FC	123116	BM8	rat	BioLegend, Inc. (San Diego, CA)	Mouse	50-Fold
Ly6C-FITC	FC	130-102-295	1G7.G10	rat	Miltenyi Biotec GmbH (Teterow, Germany)	Mouse	100-Fold
Ly6G-PerCP	FC	130-103-861	1A8	rat	Miltenyi Biotec GmbH (Teterow, Germany)	Mouse	150-Fold
mCD206-FITC	FC	141703	C068C2	rat	BioLegend, Inc. (San Diego, CA)	Mouse	100-Fold
HLADR-PE	FC	307606	L243	mouse mAb	BioLegend, Inc. (San Diego, CA)	Human	100-Fold
CD163	FC, IHC	MAC1853	EDHu-1	mouse mAb	Bio-Rad Laboratories, Inc. (Hercules, CA)	Human	FC:100-Fold; IHC:500-Fold
mannose receptor	FC	321102	15 2	mouse mAb	BioLegend, Inc. (San Diego, CA)	Human	100-Fold
CD3-PE/Cy7	FC	100219	17A2	rat	BioLegend, Inc. (San Diego, CA)	Mouse	200-Fold
CD4-PerCP	FC	100537	RM4-5	rat	BioLegend, Inc. (San Diego, CA)	Mouse	100-Fold
CD8-PE	FC	130-102-595	53-6.7	rat	Miltenyi Biotec GmbH (Teterow, Germany)	Mouse	100-Fold
FoxP3-APC	FC	130-098-121	3G3	rat	Miltenyi Biotec GmbH (Teterow, Germany)	Mouse	100-Fold
MHC Class II-PE	FC	130-102-896	M5/114.15.2	rat	Miltenyi Biotec GmbH (Teterow, Germany)	Mouse	100-Fold
CD11c-FITC	FC	130-102-798	N418	rat	Miltenyi Biotec GmbH (Teterow, Germany)	Mouse	100-Fold
Normal rabbit IgG	ChIP	Sc-2027	-	-	Santa Cruz Biotechnology Inc. (Dallas, TX)	-	In methods
IgG2a	neutralization	400533	RTK2758	rat	BioLegend, Inc. (San Diego, CA)	-	In methods
IgG2b	neutralization	ab18457	MPC-11	mouse	Abcam Plc. (Cambridge, UK)	-	In methods
